# Supplementary material for: Long non-coding RNAs as the regulatory hubs in rice response to salt stress
Source: Sci Rep. 2022 Dec 15;12:21696. doi: 10.1038/s41598-022-26133-x (PMC9755261; doi:10.1038/s41598-022-26133-x)
Supplement: Supplementary file 2 — Supplementary Table S1. [file 41598_2022_26133_MOESM2_ESM.xlsx]

## Sheet: primer-lncRNA
Table S1. List of primers used for qRT-PCR analysis.
No	lncRNA primer name	Forward	Reverse
1	lncRNA.2-FL	TCGAGTTCGAGCTCCATGGAT	ATTTGCCAACCCCTGAGAGAC
2	lncRNA.4*	GATGGCTGACGCACAGGAG	AAGGGGAAGAGGAACGAAGGA
3	lncRNA.3-IR	AAGACGAACATACATCGCTGA	CAACTCCCGTATGCCATGAG
4	lncRNA.7-IR	GCAGCACACCTGTCTTCAGAA	CATGAGGGCACGTAAAAATTG
5	lncRNA.8-IR	TCAAGAAGCTAATTAACTAATCC	ACGACGAGGTACGACATCTT
6	lncRNA.9-IR	CGTTTTATCTGTCTCACCGCT	GAACCGGCCAGCGTGACAC
7	UBQ (internal control)	GCAGCATTGGACTTCATTATAC	GCACAGTGAAGCAAATTGTAC
