# Supplementary material for: Long non-coding RNAs as the regulatory hubs in rice response to salt stress
Source: Sci Rep. 2022 Dec 15;12:21696. doi: 10.1038/s41598-022-26133-x (PMC9755261; doi:10.1038/s41598-022-26133-x)
Supplement: Supplementary file 3 — Supplementary Table S2. [file 41598_2022_26133_MOESM3_ESM.xlsx]

## Sheet: FL478
Table S2. Details of the salt-responsive noncoding RNA .
Chr.No	Start	end	Transcript ID	Class Code	length
1	28175397	28175416	TCONS_00003647	o	19
1	34085568	34085587	TCONS_00004606	o	19
1	39881887	39881907	TCONS_00014851	o	20
1	10943105	10943126	TCONS_00013852	i	21
1	2674526	2674547	TCONS_00013383	o	21
1	22523920	22523941	TCONS_00012998	o	21
1	39881887	39881909	TCONS_00011535	o	22
1	30521256	30521279	TCONS_00013602	o	23
1	12597132	12597157	TCONS_00012427	o	25
1	41846768	41846793	TCONS_00013730	o	25
1	9800045	9800070	TCONS_00012907	o	25
1	9802052	9802078	TCONS_00007538	o	26
1	18613446	18613473	TCONS_00012472	o	27
1	18613446	18613473	TCONS_00002435	o	27
1	18613446	18613473	TCONS_00002436	o	27
1	25319843	25319870	TCONS_00003259	u	27
1	31676095	31676122	TCONS_00014753	u	27
1	35150049	35150077	TCONS_00012676	i	28
1	37020346	37020374	TCONS_00005013	o	28
1	9801957	9801985	TCONS_00007537	o	28
1	9801957	9801985	TCONS_00007536	o	28
1	3787938	3787966	TCONS_00012327	u	28
1	6622215	6622244	TCONS_00007051	o	29
1	9802049	9802078	TCONS_00014598	o	29
1	21716416	21716445	TCONS_00014659	o	29
1	15851259	15851290	TCONS_00013481	o	31
1	35522258	35522289	TCONS_00010829	o	31
1	3610905	3610936	TCONS_00000606	u	31
1	43178881	43178913	TCONS_00014152	o	32
1	18988371	18988403	TCONS_00002484	u	32
1	39640498	39640530	TCONS_00005425	u	32
1	25322187	25322220	TCONS_00012534	u	33
1	32319593	32319626	TCONS_00010309	x	33
1	4102400	4102435	TCONS_00014251	o	35
1	10830836	10830871	TCONS_00001584	o	35
1	32442939	32442974	TCONS_00013621	u	35
1	39863599	39863634	TCONS_00005457	u	35
1	3092100	3092136	TCONS_00013772	o	36
1	18988367	18988403	TCONS_00013496	u	36
1	27684309	27684345	TCONS_00009585	u	36
1	22093184	22093221	TCONS_00013518	o	37
1	27369030	27369067	TCONS_00014386	o	37
1	10488802	10488839	TCONS_00007613	o	37
1	27476891	27476928	TCONS_00009543	o	37
1	27476891	27476928	TCONS_00009542	o	37
1	29668537	29668574	TCONS_00014736	o	37
1	40834738	40834775	TCONS_00011692	o	37
1	32661980	32662017	TCONS_00013118	u	37
1	9796442	9796480	TCONS_00012907	o	38
1	9796442	9796480	TCONS_00012908	o	38
1	9796442	9796480	TCONS_00007537	o	38
1	9796442	9796480	TCONS_00007536	o	38
1	9796442	9796480	TCONS_00014595	o	38
1	9796442	9796480	TCONS_00014597	o	38
1	6795354	6795392	TCONS_00014271	x	38
1	30843967	30844006	TCONS_00010057	o	39
1	36100109	36100148	TCONS_00013165	o	39
1	42473025	42473064	TCONS_00013738	u	39
1	42473025	42473064	TCONS_00012769	u	39
1	30843967	30844006	TCONS_00010058	u	39
1	30842116	30842156	TCONS_00010057	o	40
1	30842116	30842156	TCONS_00010058	u	40
1	32007037	32007077	TCONS_00014758	u	40
1	17943339	17943380	TCONS_00014335	o	41
1	17943339	17943380	TCONS_00002356	o	41
1	17943339	17943380	TCONS_00012469	o	41
1	17943339	17943380	TCONS_00002357	o	41
1	14598224	14598265	TCONS_00013867	o	41
1	42555044	42555085	TCONS_00014510	x	41
1	9525987	9526029	TCONS_00001425	o	42
1	37421648	37421690	TCONS_00014830	o	42
1	37421648	37421690	TCONS_00011117	o	42
1	18981748	18981790	TCONS_00002484	u	42
1	18981748	18981790	TCONS_00012476	u	42
1	22713052	22713096	TCONS_00002906	o	44
1	40478826	40478870	TCONS_00013719	o	44
1	27853833	27853878	TCONS_00003593	o	45
1	27853833	27853878	TCONS_00013570	o	45
1	30841000	30841045	TCONS_00010057	o	45
1	35961182	35961227	TCONS_00010903	o	45
1	35961182	35961227	TCONS_00010904	o	45
1	35961182	35961227	TCONS_00014058	o	45
1	37421939	37421984	TCONS_00014830	o	45
1	37421939	37421984	TCONS_00011117	o	45
1	37678107	37678152	TCONS_00014833	x	45
1	30844111	30844157	TCONS_00010057	o	46
1	37422077	37422123	TCONS_00014830	o	46
1	37422077	37422123	TCONS_00011117	o	46
1	30844111	30844157	TCONS_00010058	u	46
1	168874	168921	TCONS_00012266	o	47
1	17933591	17933638	TCONS_00014335	o	47
1	17933591	17933638	TCONS_00002356	o	47
1	17933591	17933638	TCONS_00012469	o	47
1	2844962	2845009	TCONS_00013771	o	47
1	13455960	13456007	TCONS_00012431	u	47
1	13455960	13456007	TCONS_00014309	u	47
1	38928713	38928762	TCONS_00012728	o	49
1	37421111	37421160	TCONS_00014830	o	49
1	37421520	37421569	TCONS_00014830	o	49
1	37421111	37421160	TCONS_00011117	o	49
1	37421520	37421569	TCONS_00011117	o	49
1	26705773	26705823	TCONS_00009440	o	50
1	35519088	35519138	TCONS_00010829	o	50
1	13454146	13454196	TCONS_00012431	u	50
1	13454146	13454196	TCONS_00014310	u	50
1	13454146	13454196	TCONS_00014309	u	50
1	25322509	25322559	TCONS_00014371	u	50
1	42704445	42704495	TCONS_00013743	x	50
1	14754035	14754086	TCONS_00012439	o	51
1	37419542	37419593	TCONS_00011117	o	51
1	13455489	13455540	TCONS_00012431	u	51
1	9800691	9800743	TCONS_00012908	o	52
1	9800691	9800743	TCONS_00007536	o	52
1	9800691	9800743	TCONS_00014597	o	52
1	24281918	24281970	TCONS_00013920	o	52
1	16488094	16488147	TCONS_00002227	i	53
1	17945024	17945077	TCONS_00014335	o	53
1	22368631	22368684	TCONS_00012997	o	53
1	30842996	30843049	TCONS_00010057	o	53
1	4041227	4041280	TCONS_00012832	u	53
1	30842996	30843049	TCONS_00010058	u	53
1	28827284	28827338	TCONS_00003744	o	54
1	28827284	28827338	TCONS_00012573	o	54
1	25321039	25321093	TCONS_00012534	u	54
1	25321039	25321093	TCONS_00014371	u	54
1	25321039	25321093	TCONS_00003258	u	54
1	2256133	2256187	TCONS_00013764	u	54
1	5741232	5741287	TCONS_00013812	u	55
1	27854391	27854447	TCONS_00003593	o	56
1	27854391	27854447	TCONS_00013570	o	56
1	27854391	27854447	TCONS_00012561	o	56
1	34937763	34937819	TCONS_00004724	o	56
1	26705641	26705697	TCONS_00009440	o	56
1	26705641	26705697	TCONS_00009441	o	56
1	27845023	27845079	TCONS_00009609	o	56
1	29653586	29653642	TCONS_00014736	o	56
1	29653750	29653806	TCONS_00014736	o	56
1	35765062	35765118	TCONS_00014808	o	56
1	19919654	19919710	TCONS_00013895	u	56
1	5731492	5731549	TCONS_00006930	o	57
1	29670248	29670305	TCONS_00014736	o	57
1	34562906	34562963	TCONS_00014030	o	57
1	34562906	34562963	TCONS_00014031	o	57
1	34562906	34562963	TCONS_00010678	o	57
1	40601548	40601605	TCONS_00014491	u	57
1	1021839	1021896	TCONS_00012292	x	57
1	9016108	9016166	TCONS_00001353	o	58
1	9016108	9016166	TCONS_00001352	o	58
1	14527821	14527879	TCONS_00013866	o	58
1	17226920	17226978	TCONS_00008304	x	58
1	17226920	17226978	TCONS_00013878	x	58
1	17226920	17226978	TCONS_00012951	x	58
1	9802154	9802213	TCONS_00012908	o	59
1	9802154	9802213	TCONS_00014598	o	59
1	9802154	9802213	TCONS_00007538	o	59
1	34138520	34138580	TCONS_00012662	o	60
1	41246013	41246073	TCONS_00014498	o	60
1	29666809	29666869	TCONS_00014736	o	60
1	30491816	30491876	TCONS_00014746	o	60
1	30491816	30491876	TCONS_00010006	o	60
1	30491816	30491876	TCONS_00010005	o	60
1	35961167	35961227	TCONS_00010902	o	60
1	32662160	32662220	TCONS_00013118	u	60
1	41147094	41147155	TCONS_00014119	o	61
1	3312924	3312985	TCONS_00000556	x	61
1	30843821	30843883	TCONS_00010057	o	62
1	18985897	18985959	TCONS_00002484	u	62
1	18985897	18985959	TCONS_00012476	u	62
1	18985897	18985959	TCONS_00013496	u	62
1	30843821	30843883	TCONS_00010058	u	62
1	6939964	6940026	TCONS_00012874	x	62
1	20308694	20308756	TCONS_00008645	x	62
1	20308694	20308756	TCONS_00008644	x	62
1	14754194	14754257	TCONS_00012439	o	63
1	17944872	17944935	TCONS_00014335	o	63
1	17944872	17944935	TCONS_00002356	o	63
1	17944872	17944935	TCONS_00012469	o	63
1	17944872	17944935	TCONS_00002357	o	63
1	20044529	20044592	TCONS_00012481	o	63
1	9800545	9800608	TCONS_00012908	o	63
1	9800545	9800608	TCONS_00007536	o	63
1	9800545	9800608	TCONS_00014597	o	63
1	28823248	28823311	TCONS_00013071	o	63
1	35514977	35515040	TCONS_00014051	o	63
1	35514977	35515040	TCONS_00010827	o	63
1	3610518	3610581	TCONS_00000606	u	63
1	27267978	27268041	TCONS_00009516	x	63
1	8921344	8921408	TCONS_00014588	o	64
1	8921344	8921408	TCONS_00013836	o	64
1	22723524	22723589	TCONS_00002906	o	65
1	22723524	22723589	TCONS_00013522	o	65
1	24940994	24941059	TCONS_00014368	o	65
1	35521687	35521752	TCONS_00010829	o	65
1	37422208	37422273	TCONS_00014830	o	65
1	37422208	37422273	TCONS_00011117	o	65
1	26425238	26425303	TCONS_00013555	u	65
1	27854197	27854263	TCONS_00012561	o	66
1	36089827	36089893	TCONS_00014812	o	66
1	37422353	37422419	TCONS_00014830	o	66
1	37422353	37422419	TCONS_00011117	o	66
1	18979551	18979617	TCONS_00002484	u	66
1	18979551	18979617	TCONS_00012476	u	66
1	18980522	18980588	TCONS_00012476	u	66
1	20305654	20305720	TCONS_00012984	u	66
1	6621491	6621558	TCONS_00007050	o	67
1	7187009	7187076	TCONS_00007146	o	67
1	9805019	9805086	TCONS_00012908	o	67
1	9805019	9805086	TCONS_00014598	o	67
1	9805019	9805086	TCONS_00007538	o	67
1	13455247	13455314	TCONS_00012431	u	67
1	13455247	13455314	TCONS_00014309	u	67
1	8290077	8290144	TCONS_00013828	u	67
1	32662292	32662359	TCONS_00013118	u	67
1	18613249	18613317	TCONS_00002436	o	68
1	24281308	24281376	TCONS_00013920	o	68
1	30842693	30842761	TCONS_00010057	o	68
1	35521305	35521373	TCONS_00010829	o	68
1	43177319	43177387	TCONS_00014152	o	68
1	30842693	30842761	TCONS_00010058	u	68
1	32661575	32661643	TCONS_00013118	u	68
1	38576118	38576186	TCONS_00005280	x	68
1	4102666	4102735	TCONS_00013402	o	69
1	9015757	9015826	TCONS_00001353	o	69
1	9015757	9015826	TCONS_00001352	o	69
1	9766207	9766276	TCONS_00001449	o	69
1	24939924	24939993	TCONS_00014368	o	69
1	34661658	34661727	TCONS_00014796	o	69
1	34661658	34661727	TCONS_00010709	o	69
1	34661658	34661727	TCONS_00010708	o	69
1	28381787	28381856	TCONS_00003682	x	69
1	20043563	20043633	TCONS_00012481	o	70
1	20043563	20043633	TCONS_00002582	o	70
1	20043563	20043633	TCONS_00002581	o	70
1	29654047	29654117	TCONS_00014736	o	70
1	43177116	43177186	TCONS_00014152	o	70
1	15851219	15851290	TCONS_00014321	o	71
1	17944337	17944408	TCONS_00002356	o	71
1	17944337	17944408	TCONS_00012469	o	71
1	17944337	17944408	TCONS_00002357	o	71
1	3347535	3347606	TCONS_00014546	o	71
1	43177470	43177541	TCONS_00014152	o	71
1	25321022	25321093	TCONS_00003259	u	71
1	9801786	9801858	TCONS_00014597	o	72
1	27845023	27845095	TCONS_00009610	o	72
1	42700417	42700489	TCONS_00012019	o	72
1	22713412	22713485	TCONS_00002906	o	73
1	29324055	29324128	TCONS_00013976	o	73
1	37419882	37419955	TCONS_00014830	o	73
1	37419882	37419955	TCONS_00011117	o	73
1	38283528	38283601	TCONS_00014838	o	73
1	38283528	38283601	TCONS_00013202	o	73
1	38283528	38283601	TCONS_00011264	o	73
1	4038879	4038952	TCONS_00013786	u	73
1	22716097	22716171	TCONS_00002906	o	74
1	41711874	41711948	TCONS_00005782	o	74
1	8920013	8920087	TCONS_00014588	o	74
1	42555523	42555597	TCONS_00014510	x	74
1	42302873	42302947	TCONS_00013268	x	74
1	41711873	41711948	TCONS_00005783	o	75
1	3920673	3920748	TCONS_00006661	o	75
1	6621696	6621771	TCONS_00007051	o	75
1	36093987	36094062	TCONS_00014813	o	75
1	11526619	11526695	TCONS_00012409	o	76
1	27852980	27853056	TCONS_00003593	o	76
1	30918737	30918813	TCONS_00004103	o	76
1	17227680	17227756	TCONS_00014635	o	76
1	4041367	4041443	TCONS_00012832	u	76
1	4431709	4431785	TCONS_00013794	u	76
1	12136714	12136790	TCONS_00001756	x	76
1	17227680	17227756	TCONS_00008306	x	76
1	17227680	17227756	TCONS_00014636	x	76
1	34692035	34692112	TCONS_00014435	o	77
1	2666388	2666465	TCONS_00006436	o	77
1	22713257	22713335	TCONS_00002906	o	78
1	34939020	34939098	TCONS_00004724	o	78
1	34939020	34939098	TCONS_00004725	o	78
1	27852977	27853056	TCONS_00013570	o	79
1	4102355	4102435	TCONS_00000677	o	80
1	35192497	35192577	TCONS_00004755	o	80
1	29653415	29653495	TCONS_00014736	o	80
1	35725059	35725139	TCONS_00010860	o	80
1	35961182	35961262	TCONS_00014809	o	80
1	37277165	37277245	TCONS_00011093	o	80
1	37421771	37421851	TCONS_00014830	o	80
1	37421771	37421851	TCONS_00011117	o	80
1	22716091	22716171	TCONS_00013521	u	80
1	16710762	16710842	TCONS_00002252	x	80
1	3348179	3348260	TCONS_00014546	o	81
1	27319157	27319238	TCONS_00014711	o	81
1	34663665	34663746	TCONS_00010708	o	81
1	37421229	37421310	TCONS_00014830	o	81
1	37421229	37421310	TCONS_00011117	o	81
1	17226920	17227002	TCONS_00014635	o	82
1	29653217	29653299	TCONS_00014736	o	82
1	9015342	9015425	TCONS_00001353	o	83
1	9015342	9015425	TCONS_00001352	o	83
1	17938872	17938955	TCONS_00002357	o	83
1	12924709	12924792	TCONS_00014615	o	83
1	22369007	22369090	TCONS_00012997	o	83
1	24273811	24273894	TCONS_00009107	o	83
1	41729463	41729546	TCONS_00014125	o	83
1	12395090	12395174	TCONS_00001792	u	84
1	4042008	4042092	TCONS_00013786	u	84
1	4042008	4042092	TCONS_00012832	u	84
1	17226920	17227004	TCONS_00008306	x	84
1	37678304	37678388	TCONS_00011149	x	84
1	2417635	2417720	TCONS_00000411	o	85
1	24282074	24282159	TCONS_00013920	o	85
1	9803776	9803862	TCONS_00012908	o	86
1	9800247	9800333	TCONS_00014595	o	86
1	9803776	9803862	TCONS_00014598	o	86
1	9803776	9803862	TCONS_00007538	o	86
1	34663660	34663746	TCONS_00014796	o	86
1	35961341	35961427	TCONS_00014809	o	86
1	35961341	35961427	TCONS_00010903	o	86
1	35961341	35961427	TCONS_00010902	o	86
1	35961341	35961427	TCONS_00010904	o	86
1	35961341	35961427	TCONS_00014058	o	86
1	16840219	16840305	TCONS_00012464	u	86
1	35204160	35204246	TCONS_00014802	u	86
1	9799882	9799969	TCONS_00012907	o	87
1	9801786	9801873	TCONS_00012908	o	87
1	9801786	9801873	TCONS_00007537	o	87
1	9801786	9801873	TCONS_00007536	o	87
1	25321462	25321549	TCONS_00012534	u	87
1	25321462	25321549	TCONS_00014371	u	87
1	25319783	25319870	TCONS_00003258	u	87
1	25321462	25321549	TCONS_00003258	u	87
1	25321462	25321549	TCONS_00003259	u	87
1	41375156	41375244	TCONS_00005735	o	88
1	4615404	4615492	TCONS_00006761	o	88
1	8921143	8921231	TCONS_00014588	o	88
1	35519503	35519591	TCONS_00010829	o	88
1	4042178	4042266	TCONS_00013786	u	88
1	4042178	4042266	TCONS_00012832	u	88
1	12031972	12032061	TCONS_00012423	o	89
1	34561692	34561781	TCONS_00014030	o	89
1	34561692	34561781	TCONS_00010678	o	89
1	36029850	36029939	TCONS_00014061	o	89
1	42700813	42700902	TCONS_00012020	o	89
1	1021648	1021737	TCONS_00012292	x	89
1	32440977	32441067	TCONS_00004335	o	90
1	35958730	35958820	TCONS_00013660	o	90
1	32440977	32441067	TCONS_00013621	u	90
1	4040453	4040543	TCONS_00013786	u	90
1	4040453	4040543	TCONS_00012832	u	90
1	37674368	37674458	TCONS_00014833	x	90
1	27853975	27854066	TCONS_00003593	o	91
1	27853975	27854066	TCONS_00013570	o	91
1	28122590	28122681	TCONS_00009652	o	91
1	18978852	18978943	TCONS_00002484	u	91
1	17941689	17941781	TCONS_00014335	o	92
1	17941689	17941781	TCONS_00002356	o	92
1	17941689	17941781	TCONS_00012469	o	92
1	17941689	17941781	TCONS_00002357	o	92
1	29655530	29655622	TCONS_00014736	o	92
1	16711720	16711812	TCONS_00002252	x	92
1	40381300	40381392	TCONS_00014860	x	92
1	9799882	9799975	TCONS_00012908	o	93
1	9806274	9806367	TCONS_00012908	o	93
1	9799882	9799975	TCONS_00007537	o	93
1	9799882	9799975	TCONS_00007536	o	93
1	9799882	9799975	TCONS_00014595	o	93
1	9799882	9799975	TCONS_00014597	o	93
1	18979371	18979464	TCONS_00012476	u	93
1	25320805	25320898	TCONS_00003258	u	93
1	9810466	9810560	TCONS_00007538	o	94
1	34561692	34561786	TCONS_00014031	o	94
1	39862955	39863049	TCONS_00005457	u	94
1	4037391	4037485	TCONS_00013785	u	94
1	10470938	10471033	TCONS_00001545	o	95
1	17937397	17937492	TCONS_00014335	o	95
1	17937397	17937492	TCONS_00012469	o	95
1	17937397	17937492	TCONS_00002357	o	95
1	3346674	3346769	TCONS_00014546	o	95
1	9803337	9803432	TCONS_00012908	o	95
1	9806081	9806176	TCONS_00012908	o	95
1	9810466	9810561	TCONS_00012908	o	95
1	9803337	9803432	TCONS_00014598	o	95
1	9806081	9806176	TCONS_00014598	o	95
1	9803337	9803432	TCONS_00007538	o	95
1	9806081	9806176	TCONS_00007538	o	95
1	24282542	24282637	TCONS_00009107	o	95
1	24282542	24282637	TCONS_00013920	o	95
1	37592173	37592268	TCONS_00013189	o	95
1	13775108	13775204	TCONS_00013474	o	96
1	15542288	15542384	TCONS_00002136	o	96
1	17933363	17933459	TCONS_00014335	o	96
1	17937211	17937307	TCONS_00014335	o	96
1	17933363	17933459	TCONS_00002356	o	96
1	17933363	17933459	TCONS_00012469	o	96
1	17937211	17937307	TCONS_00012469	o	96
1	17937211	17937307	TCONS_00002357	o	96
1	24940815	24940911	TCONS_00014368	o	96
1	27854167	27854263	TCONS_00003593	o	96
1	27854167	27854263	TCONS_00013570	o	96
1	35963150	35963246	TCONS_00014809	o	96
1	35963150	35963246	TCONS_00014810	o	96
1	35963150	35963246	TCONS_00010902	o	96
1	35963150	35963246	TCONS_00010904	o	96
1	35963150	35963246	TCONS_00014059	o	96
1	41729179	41729275	TCONS_00014125	o	96
1	41729179	41729275	TCONS_00011855	o	96
1	13447520	13447616	TCONS_00007923	x	96
1	6017263	6017360	TCONS_00000920	o	97
1	36099736	36099833	TCONS_00014063	o	97
1	38285168	38285265	TCONS_00014839	o	97
1	38285168	38285265	TCONS_00014838	o	97
1	38285168	38285265	TCONS_00013202	o	97
1	38285168	38285265	TCONS_00013201	o	97
1	38285168	38285265	TCONS_00011265	o	97
1	38285168	38285265	TCONS_00011264	o	97
1	12597481	12597578	TCONS_00012930	u	97
1	35192479	35192577	TCONS_00004756	o	98
1	9796628	9796726	TCONS_00012907	o	98
1	9796628	9796726	TCONS_00012908	o	98
1	9796628	9796726	TCONS_00007537	o	98
1	9796628	9796726	TCONS_00007536	o	98
1	9796628	9796726	TCONS_00014595	o	98
1	9796628	9796726	TCONS_00014597	o	98
1	29665097	29665195	TCONS_00014736	o	98
1	18979366	18979464	TCONS_00002484	u	98
1	18984170	18984268	TCONS_00002484	u	98
1	18984170	18984268	TCONS_00012476	u	98
1	18984170	18984268	TCONS_00013496	u	98
1	28122378	28122477	TCONS_00009652	o	99
1	29653876	29653975	TCONS_00014736	o	99
1	36696627	36696726	TCONS_00014819	o	99
1	16712193	16712292	TCONS_00002252	x	99
1	169284	169384	TCONS_00012266	o	100
1	5496884	5496984	TCONS_00000855	o	100
1	2257930	2258030	TCONS_00013764	u	100
1	17939949	17940050	TCONS_00014335	o	101
1	17939949	17940050	TCONS_00002356	o	101
1	17939949	17940050	TCONS_00012469	o	101
1	17939949	17940050	TCONS_00002357	o	101
1	7931876	7931977	TCONS_00013825	o	101
1	9800823	9800924	TCONS_00007536	o	101
1	9800823	9800924	TCONS_00014597	o	101
1	29670064	29670165	TCONS_00014736	o	101
1	29670402	29670503	TCONS_00014736	o	101
1	26425206	26425307	TCONS_00009402	x	101
1	26425206	26425307	TCONS_00014704	x	101
1	26425206	26425307	TCONS_00013047	x	101
1	24281274	24281376	TCONS_00009107	o	102
1	5735500	5735603	TCONS_00014565	o	103
1	5735500	5735603	TCONS_00014566	o	103
1	5735500	5735603	TCONS_00014564	o	103
1	5735500	5735603	TCONS_00013811	o	103
1	5735500	5735603	TCONS_00013810	o	103
1	4038176	4038279	TCONS_00013785	u	103
1	13489123	13489227	TCONS_00001906	o	104
1	34940258	34940362	TCONS_00004724	o	104
1	34940258	34940362	TCONS_00004725	o	104
1	785269	785373	TCONS_00014524	o	104
1	9800823	9800927	TCONS_00012908	o	104
1	9801032	9801136	TCONS_00012908	o	104
1	9801032	9801136	TCONS_00007537	o	104
1	9801032	9801136	TCONS_00007536	o	104
1	9801032	9801136	TCONS_00014597	o	104
1	3610326	3610431	TCONS_00000606	u	105
1	25319765	25319870	TCONS_00014371	u	105
1	22713593	22713699	TCONS_00002906	o	106
1	5744995	5745101	TCONS_00013812	u	106
1	30401796	30401903	TCONS_00014744	o	107
1	41541427	41541535	TCONS_00014868	o	108
1	35957244	35957353	TCONS_00013660	o	109
1	9806274	9806383	TCONS_00014598	o	109
1	9806274	9806383	TCONS_00007538	o	109
1	29666975	29667084	TCONS_00014736	o	109
1	5743196	5743305	TCONS_00013812	u	109
1	4102625	4102735	TCONS_00000677	o	110
1	4102625	4102735	TCONS_00014251	o	110
1	17943983	17944093	TCONS_00014335	o	110
1	17943983	17944093	TCONS_00002356	o	110
1	17943983	17944093	TCONS_00012469	o	110
1	17943983	17944093	TCONS_00002357	o	110
1	24941367	24941477	TCONS_00014368	o	110
1	32442559	32442669	TCONS_00004335	o	110
1	35520903	35521013	TCONS_00010829	o	110
1	25319760	25319870	TCONS_00012534	u	110
1	5497493	5497604	TCONS_00000855	o	111
1	2849023	2849134	TCONS_00006469	o	111
1	3347676	3347787	TCONS_00014546	o	111
1	9800045	9800157	TCONS_00007537	o	112
1	9800045	9800157	TCONS_00007536	o	112
1	9800045	9800157	TCONS_00014595	o	112
1	39693868	39693980	TCONS_00011511	u	112
1	28821124	28821237	TCONS_00003744	o	113
1	32320271	32320384	TCONS_00013113	o	113
1	34561029	34561142	TCONS_00014032	o	113
1	634265	634379	TCONS_00014223	o	114
1	13456168	13456282	TCONS_00014309	u	114
1	1869465	1869579	TCONS_00000313	x	114
1	35962135	35962250	TCONS_00014809	o	115
1	35962135	35962250	TCONS_00014810	o	115
1	35962135	35962250	TCONS_00010903	o	115
1	35962135	35962250	TCONS_00010902	o	115
1	35962135	35962250	TCONS_00010904	o	115
1	35962135	35962250	TCONS_00014058	o	115
1	35962135	35962250	TCONS_00014059	o	115
1	37278213	37278328	TCONS_00011095	o	115
1	717529	717644	TCONS_00013366	u	115
1	39863388	39863503	TCONS_00005457	u	115
1	27268145	27268260	TCONS_00009516	x	115
1	35192461	35192577	TCONS_00004754	o	116
1	15473328	15473444	TCONS_00014627	o	116
1	20307343	20307459	TCONS_00008644	x	116
1	5735287	5735404	TCONS_00006931	o	117
1	5735500	5735617	TCONS_00006931	o	117
1	5735287	5735404	TCONS_00006930	o	117
1	5735287	5735404	TCONS_00014565	o	117
1	5735287	5735404	TCONS_00014566	o	117
1	5735287	5735404	TCONS_00014564	o	117
1	5735287	5735404	TCONS_00013810	o	117
1	34561029	34561146	TCONS_00014030	o	117
1	34561029	34561146	TCONS_00014031	o	117
1	34561029	34561146	TCONS_00010678	o	117
1	3521189	3521306	TCONS_00006583	x	117
1	596182	596300	TCONS_00000110	o	118
1	17944487	17944605	TCONS_00002356	o	118
1	17944487	17944605	TCONS_00012469	o	118
1	17944487	17944605	TCONS_00002357	o	118
1	39640412	39640530	TCONS_00012740	o	118
1	39640412	39640530	TCONS_00012739	o	118
1	35523258	35523376	TCONS_00010829	o	118
1	18986529	18986647	TCONS_00013496	u	118
1	5735500	5735619	TCONS_00006930	o	119
1	15473325	15473444	TCONS_00008170	o	119
1	29665278	29665397	TCONS_00014736	o	119
1	41147491	41147610	TCONS_00011766	o	119
1	4037570	4037689	TCONS_00013785	u	119
1	43096256	43096376	TCONS_00012776	o	120
1	3239502	3239622	TCONS_00013773	o	120
1	29655709	29655829	TCONS_00014736	o	120
1	35122866	35122986	TCONS_00013154	o	120
1	39881693	39881813	TCONS_00011535	o	120
1	39881693	39881813	TCONS_00014851	o	120
1	4042474	4042594	TCONS_00013786	u	120
1	4042474	4042594	TCONS_00012832	u	120
1	37679593	37679713	TCONS_00011149	x	120
1	5735287	5735408	TCONS_00013811	o	121
1	9801957	9802078	TCONS_00012908	o	121
1	18988166	18988287	TCONS_00002484	u	121
1	18988166	18988287	TCONS_00012476	u	121
1	18988166	18988287	TCONS_00013496	u	121
1	37678697	37678818	TCONS_00014833	x	121
1	22709793	22709915	TCONS_00002906	o	122
1	12924313	12924435	TCONS_00014615	o	122
1	20042685	20042808	TCONS_00012481	o	123
1	20042685	20042808	TCONS_00002582	o	123
1	26300649	26300772	TCONS_00003391	o	123
1	9805453	9805576	TCONS_00012908	o	123
1	9805453	9805576	TCONS_00007538	o	123
1	24940081	24940205	TCONS_00014368	o	124
1	15673289	15673413	TCONS_00012946	o	124
1	42704879	42705003	TCONS_00014139	o	124
1	13455718	13455842	TCONS_00012431	u	124
1	13455718	13455842	TCONS_00014309	u	124
1	596431	596556	TCONS_00000110	o	125
1	22723309	22723434	TCONS_00002906	o	125
1	22723309	22723434	TCONS_00013522	o	125
1	34937822	34937947	TCONS_00004725	o	125
1	9805453	9805578	TCONS_00014598	o	125
1	23810456	23810581	TCONS_00009055	o	125
1	27317135	27317260	TCONS_00013949	o	125
1	21631148	21631274	TCONS_00002752	o	126
1	42173093	42173219	TCONS_00012765	o	126
1	29668082	29668208	TCONS_00014736	o	126
1	34939654	34939781	TCONS_00004724	o	127
1	34939654	34939781	TCONS_00004725	o	127
1	24281671	24281798	TCONS_00009107	o	127
1	24281671	24281798	TCONS_00013920	o	127
1	27320680	27320807	TCONS_00014710	o	127
1	30370248	30370375	TCONS_00009981	o	127
1	30401776	30401903	TCONS_00009986	o	127
1	32321936	32322063	TCONS_00010309	x	127
1	9796803	9796931	TCONS_00012907	o	128
1	9796803	9796931	TCONS_00012908	o	128
1	9796803	9796931	TCONS_00007537	o	128
1	9796803	9796931	TCONS_00007536	o	128
1	9796803	9796931	TCONS_00014595	o	128
1	9796803	9796931	TCONS_00014597	o	128
1	29654200	29654328	TCONS_00014736	o	128
1	40677713	40677841	TCONS_00011664	o	128
1	12396897	12397025	TCONS_00012426	u	128
1	12396897	12397025	TCONS_00001792	u	128
1	42473180	42473308	TCONS_00013738	u	128
1	42473180	42473308	TCONS_00012769	u	128
1	28250373	28250502	TCONS_00003657	o	129
1	20242147	20242276	TCONS_00008637	o	129
1	30842447	30842576	TCONS_00010057	o	129
1	30842447	30842576	TCONS_00010058	u	129
1	3521517	3521646	TCONS_00006583	x	129
1	37675412	37675541	TCONS_00014833	x	129
1	5497897	5498027	TCONS_00000855	o	130
1	9798537	9798667	TCONS_00012907	o	130
1	9798537	9798667	TCONS_00012908	o	130
1	9798537	9798667	TCONS_00007537	o	130
1	9798537	9798667	TCONS_00007536	o	130
1	9798537	9798667	TCONS_00014595	o	130
1	9798537	9798667	TCONS_00014597	o	130
1	35586576	35586706	TCONS_00013158	o	130
1	38285474	38285604	TCONS_00013202	o	130
1	29667170	29667301	TCONS_00014736	o	131
1	35514525	35514656	TCONS_00010827	o	131
1	31672655	31672786	TCONS_00013996	u	131
1	31672655	31672786	TCONS_00014753	u	131
1	37837210	37837341	TCONS_00005163	x	131
1	38574246	38574377	TCONS_00005280	x	131
1	22727572	22727704	TCONS_00002906	o	132
1	22727572	22727704	TCONS_00013522	o	132
1	30493789	30493921	TCONS_00014746	o	132
1	9015904	9016037	TCONS_00001353	o	133
1	9015904	9016037	TCONS_00001352	o	133
1	37839137	37839270	TCONS_00005164	o	133
1	22368784	22368917	TCONS_00012997	o	133
1	28120638	28120771	TCONS_00009652	o	133
1	32662160	32662293	TCONS_00013117	u	133
1	1493275	1493408	TCONS_00012798	x	133
1	9800319	9800453	TCONS_00007537	o	134
1	9800319	9800453	TCONS_00007536	o	134
1	7049142	7049277	TCONS_00001072	o	135
1	32321936	32322071	TCONS_00013113	o	135
1	18986512	18986647	TCONS_00002484	u	135
1	18986512	18986647	TCONS_00012476	u	135
1	40601276	40601411	TCONS_00014491	u	135
1	22722310	22722446	TCONS_00002906	o	136
1	22722310	22722446	TCONS_00013522	o	136
1	19097355	19097491	TCONS_00008514	o	136
1	38285468	38285604	TCONS_00014839	o	136
1	38285468	38285604	TCONS_00014838	o	136
1	38285468	38285604	TCONS_00011265	o	136
1	38285468	38285604	TCONS_00011264	o	136
1	7430623	7430760	TCONS_00001134	o	137
1	39638669	39638806	TCONS_00012740	o	137
1	39638669	39638806	TCONS_00005422	o	137
1	2857991	2858128	TCONS_00013771	o	137
1	30843596	30843733	TCONS_00010057	o	137
1	30843596	30843733	TCONS_00010058	u	137
1	27267045	27267182	TCONS_00009516	x	137
1	24940428	24940566	TCONS_00014368	o	138
1	25322288	25322426	TCONS_00014371	u	138
1	29664268	29664407	TCONS_00014736	o	139
1	10517992	10518131	TCONS_00007621	x	139
1	13775069	13775209	TCONS_00012432	o	140
1	22718700	22718840	TCONS_00002906	o	140
1	22718460	22718600	TCONS_00013522	o	140
1	22718700	22718840	TCONS_00013522	o	140
1	18132285	18132425	TCONS_00008423	o	140
1	27319313	27319453	TCONS_00014711	o	140
1	27320680	27320820	TCONS_00014711	o	140
1	6661125	6661265	TCONS_00013817	x	140
1	25077447	25077589	TCONS_00003223	o	142
1	10830585	10830728	TCONS_00001584	o	143
1	27221506	27221649	TCONS_00003514	o	143
1	42475670	42475813	TCONS_00013738	u	143
1	23348730	23348873	TCONS_00002994	x	143
1	42302039	42302182	TCONS_00013268	x	143
1	12640115	12640259	TCONS_00012427	o	144
1	13488586	13488730	TCONS_00001906	o	144
1	14752438	14752582	TCONS_00012439	o	144
1	14752438	14752582	TCONS_00002042	o	144
1	17939722	17939866	TCONS_00014335	o	144
1	17939722	17939866	TCONS_00002356	o	144
1	17939722	17939866	TCONS_00012469	o	144
1	17939722	17939866	TCONS_00002357	o	144
1	21040643	21040787	TCONS_00013901	o	144
1	22827066	22827210	TCONS_00008938	o	144
1	38283267	38283411	TCONS_00014838	o	144
1	38283267	38283411	TCONS_00013202	o	144
1	38283267	38283411	TCONS_00011264	o	144
1	5741398	5741542	TCONS_00013812	u	144
1	10517987	10518131	TCONS_00013845	x	144
1	37678697	37678842	TCONS_00011149	x	145
1	12031924	12032070	TCONS_00001743	o	146
1	14752192	14752338	TCONS_00012439	o	146
1	14752192	14752338	TCONS_00002042	o	146
1	38290504	38290650	TCONS_00005239	o	146
1	39637735	39637881	TCONS_00012740	o	146
1	39637735	39637881	TCONS_00012739	o	146
1	39637735	39637881	TCONS_00013708	o	146
1	39637735	39637881	TCONS_00005422	o	146
1	39637735	39637881	TCONS_00014482	o	146
1	2000503	2000649	TCONS_00012801	o	146
1	9797497	9797643	TCONS_00012907	o	146
1	9797497	9797643	TCONS_00012908	o	146
1	9797497	9797643	TCONS_00007537	o	146
1	9797497	9797643	TCONS_00007536	o	146
1	9797497	9797643	TCONS_00014595	o	146
1	9797497	9797643	TCONS_00014597	o	146
1	1492389	1492535	TCONS_00012798	x	146
1	17933740	17933887	TCONS_00002357	o	147
1	36655568	36655715	TCONS_00013176	o	147
1	5744179	5744326	TCONS_00013812	u	147
1	29670587	29670735	TCONS_00014736	o	148
1	20305654	20305802	TCONS_00013898	u	148
1	20305654	20305802	TCONS_00008643	u	148
1	20305654	20305802	TCONS_00008645	x	148
1	20305654	20305802	TCONS_00008644	x	148
1	36089559	36089708	TCONS_00014812	o	149
1	36089559	36089708	TCONS_00014811	o	149
1	37678239	37678388	TCONS_00014833	x	149
1	30840717	30840868	TCONS_00010057	o	151
1	39881463	39881614	TCONS_00014851	o	151
1	10881196	10881347	TCONS_00012406	u	151
1	42479053	42479204	TCONS_00012769	u	151
1	37675937	37676088	TCONS_00014833	x	151
1	9803530	9803682	TCONS_00012908	o	152
1	9803530	9803682	TCONS_00014598	o	152
1	9803530	9803682	TCONS_00007538	o	152
1	35523461	35523613	TCONS_00010829	o	152
1	13506378	13506531	TCONS_00001906	o	153
1	27853556	27853710	TCONS_00003593	o	154
1	27853556	27853710	TCONS_00013570	o	154
1	37512065	37512219	TCONS_00005085	o	154
1	4038636	4038790	TCONS_00013785	u	154
1	1021414	1021568	TCONS_00012292	x	154
1	27268336	27268490	TCONS_00009516	x	154
1	27197542	27197697	TCONS_00009503	o	155
1	4037778	4037934	TCONS_00013785	u	156
1	22712319	22712476	TCONS_00002906	o	157
1	32441155	32441312	TCONS_00004335	o	157
1	12126551	12126708	TCONS_00001754	u	157
1	32441155	32441312	TCONS_00013621	u	157
1	37678466	37678623	TCONS_00014833	x	157
1	37678466	37678623	TCONS_00011149	x	157
1	14897145	14897303	TCONS_00013479	o	158
1	14897145	14897303	TCONS_00012444	o	158
1	15542003	15542161	TCONS_00002136	o	158
1	30843131	30843289	TCONS_00010057	o	158
1	10880947	10881105	TCONS_00012406	u	158
1	20306669	20306827	TCONS_00012984	u	158
1	20306669	20306827	TCONS_00013898	u	158
1	20306669	20306827	TCONS_00008643	u	158
1	30843131	30843289	TCONS_00010058	u	158
1	36089559	36089717	TCONS_00014062	u	158
1	20306669	20306827	TCONS_00008645	x	158
1	20306669	20306827	TCONS_00008644	x	158
1	31486637	31486796	TCONS_00004195	u	159
1	4041525	4041684	TCONS_00013786	u	159
1	4041525	4041684	TCONS_00012832	u	159
1	20307343	20307502	TCONS_00008643	u	159
1	13489384	13489544	TCONS_00001906	o	160
1	30058309	30058469	TCONS_00014405	o	160
1	30058309	30058469	TCONS_00013597	o	160
1	3315318	3315478	TCONS_00013774	o	160
1	38283706	38283866	TCONS_00014838	o	160
1	38283706	38283866	TCONS_00013202	o	160
1	38283706	38283866	TCONS_00013201	o	160
1	38283706	38283866	TCONS_00011265	o	160
1	38283706	38283866	TCONS_00011264	o	160
1	4038383	4038543	TCONS_00013785	u	160
1	3315318	3315478	TCONS_00000556	x	160
1	14526804	14526965	TCONS_00013866	o	161
1	24282242	24282403	TCONS_00009107	o	161
1	24282242	24282403	TCONS_00013920	o	161
1	39693608	39693769	TCONS_00011511	u	161
1	3315308	3315471	TCONS_00014242	o	163
1	17933724	17933887	TCONS_00014335	o	163
1	17933724	17933887	TCONS_00002356	o	163
1	17933724	17933887	TCONS_00012469	o	163
1	18988371	18988534	TCONS_00012476	u	163
1	4040158	4040321	TCONS_00012832	u	163
1	35962390	35962554	TCONS_00014809	o	164
1	35962390	35962554	TCONS_00010904	o	164
1	35962390	35962554	TCONS_00014059	o	164
1	16710918	16711082	TCONS_00002252	x	164
1	920488	920654	TCONS_00014524	o	166
1	18724175	18724341	TCONS_00013886	o	166
1	30402365	30402531	TCONS_00009986	o	166
1	29656303	29656470	TCONS_00014736	o	167
1	29656641	29656808	TCONS_00014736	o	167
1	29656887	29657054	TCONS_00014736	o	167
1	29657196	29657363	TCONS_00014736	o	167
1	29657481	29657648	TCONS_00014736	o	167
1	29657766	29657933	TCONS_00014736	o	167
1	29658009	29658176	TCONS_00014736	o	167
1	29658310	29658477	TCONS_00014736	o	167
1	29659134	29659301	TCONS_00014736	o	167
1	29659388	29659555	TCONS_00014736	o	167
1	29662463	29662630	TCONS_00014736	o	167
1	29662812	29662979	TCONS_00014736	o	167
1	29663134	29663301	TCONS_00014736	o	167
1	29663413	29663580	TCONS_00014736	o	167
1	29667834	29668001	TCONS_00014736	o	167
1	168628	168796	TCONS_00012265	o	168
1	31493264	31493432	TCONS_00012628	o	168
1	18613304	18613473	TCONS_00013494	o	169
1	980620	980789	TCONS_00006198	x	169
1	168625	168796	TCONS_00012266	o	171
1	32442309	32442480	TCONS_00004335	o	171
1	3414219	3414390	TCONS_00014547	o	171
1	18983884	18984055	TCONS_00002484	u	171
1	18983884	18984055	TCONS_00012476	u	171
1	30558786	30558958	TCONS_00004031	o	172
1	18987598	18987771	TCONS_00002484	u	173
1	18987598	18987771	TCONS_00012476	u	173
1	30558229	30558403	TCONS_00004031	o	174
1	35723748	35723922	TCONS_00010859	o	174
1	35723748	35723922	TCONS_00010860	o	174
1	3041244	3041418	TCONS_00006500	u	174
1	9014547	9014722	TCONS_00001353	o	175
1	9014547	9014722	TCONS_00001352	o	175
1	28827922	28828097	TCONS_00003744	o	175
1	28827922	28828097	TCONS_00012573	o	175
1	28791867	28792042	TCONS_00014730	o	175
1	10520613	10520788	TCONS_00013845	x	175
1	3470823	3470999	TCONS_00013778	o	176
1	29665837	29666014	TCONS_00014736	o	177
1	41401475	41401652	TCONS_00011801	o	177
1	37676419	37676598	TCONS_00014833	x	179
1	22718420	22718600	TCONS_00002906	o	180
1	25474031	25474211	TCONS_00009277	o	180
1	37838819	37838999	TCONS_00005163	x	180
1	17227680	17227860	TCONS_00013878	x	180
1	17227680	17227860	TCONS_00012951	x	180
1	865289	865470	TCONS_00000159	o	181
1	22722561	22722742	TCONS_00002906	o	181
1	22722561	22722742	TCONS_00013522	o	181
1	32440582	32440763	TCONS_00004335	o	181
1	32440582	32440763	TCONS_00013621	u	181
1	37679813	37679994	TCONS_00011149	x	181
1	21795859	21796041	TCONS_00012995	o	182
1	17959520	17959703	TCONS_00012470	o	183
1	2668784	2668967	TCONS_00012805	o	183
1	2668784	2668967	TCONS_00006436	o	183
1	3346846	3347029	TCONS_00014546	o	183
1	18987588	18987771	TCONS_00013496	u	183
1	38573948	38574132	TCONS_00005280	x	184
1	22715006	22715191	TCONS_00002906	o	185
1	29904860	29905045	TCONS_00009914	o	185
1	6661125	6661312	TCONS_00013818	x	187
1	29664776	29664964	TCONS_00014736	o	188
1	39638259	39638450	TCONS_00012740	o	191
1	39638259	39638450	TCONS_00005422	o	191
1	27242371	27242562	TCONS_00009510	o	191
1	13507824	13508015	TCONS_00001908	u	191
1	37677845	37678036	TCONS_00014833	x	191
1	22716708	22716900	TCONS_00002906	o	192
1	13344678	13344870	TCONS_00012934	o	192
1	22716708	22716900	TCONS_00013521	u	192
1	39639356	39639550	TCONS_00014482	o	194
1	28174605	28174800	TCONS_00003647	o	195
1	9193791	9193987	TCONS_00013453	o	196
1	30493463	30493659	TCONS_00014746	o	196
1	3040953	3041149	TCONS_00006500	u	196
1	37680216	37680413	TCONS_00011149	x	197
1	19322457	19322655	TCONS_00014177	i	198
1	11198613	11198811	TCONS_00012407	o	198
1	28173818	28174016	TCONS_00003647	o	198
1	35745298	35745496	TCONS_00013160	o	198
1	34941449	34941648	TCONS_00004724	o	199
1	34941449	34941648	TCONS_00004725	o	199
1	24758488	24758687	TCONS_00009194	o	199
1	34661106	34661306	TCONS_00010709	o	200
1	34661106	34661306	TCONS_00010708	o	200
1	24462510	24462711	TCONS_00003129	o	201
1	27320680	27320881	TCONS_00009528	o	201
1	31907671	31907873	TCONS_00014756	o	202
1	22715470	22715673	TCONS_00002906	o	203
1	28514715	28514919	TCONS_00013324	i	204
1	17261917	17262121	TCONS_00002291	o	204
1	22715772	22715976	TCONS_00002906	o	204
1	35962390	35962594	TCONS_00014810	o	204
1	35962390	35962594	TCONS_00010902	o	204
1	29665537	29665742	TCONS_00014736	o	205
1	39015900	39016105	TCONS_00011402	o	205
1	3609606	3609811	TCONS_00000606	u	205
1	41241112	41241318	TCONS_00005715	o	206
1	24504083	24504290	TCONS_00012186	i	207
1	14880092	14880299	TCONS_00014319	x	207
1	2454395	2454603	TCONS_00013767	o	208
1	36093854	36094062	TCONS_00014063	o	208
1	29655943	29656152	TCONS_00014736	o	209
1	34564106	34564315	TCONS_00014030	o	209
1	34564106	34564315	TCONS_00014031	o	209
1	34564106	34564315	TCONS_00010678	o	209
1	42556492	42556701	TCONS_00014510	x	209
1	13489696	13489906	TCONS_00001906	o	210
1	26704255	26704465	TCONS_00009440	o	210
1	26704255	26704465	TCONS_00009441	o	210
1	9315957	9316167	TCONS_00013454	u	210
1	18944089	18944299	TCONS_00008502	u	210
1	37681616	37681826	TCONS_00011149	x	210
1	42327223	42327434	TCONS_00013736	o	211
1	42327223	42327434	TCONS_00005903	o	211
1	42327223	42327434	TCONS_00005902	o	211
1	42327223	42327434	TCONS_00005901	o	211
1	35963764	35963975	TCONS_00010902	o	211
1	36099937	36100148	TCONS_00014063	o	211
1	3521799	3522010	TCONS_00006583	x	211
1	17932436	17932648	TCONS_00012469	o	212
1	37679225	37679437	TCONS_00011149	x	212
1	35093002	35093216	TCONS_00014801	u	214
1	36308256	36308470	TCONS_00013168	u	214
1	4041227	4041443	TCONS_00013786	u	216
1	37678932	37679148	TCONS_00011149	x	216
1	35963764	35963981	TCONS_00014059	o	217
1	9314139	9314356	TCONS_00013454	u	217
1	37837444	37837661	TCONS_00005163	x	217
1	35963764	35963982	TCONS_00014809	o	218
1	35963764	35963982	TCONS_00014810	o	218
1	35963764	35963982	TCONS_00010903	o	218
1	9799521	9799740	TCONS_00012907	o	219
1	9799521	9799740	TCONS_00012908	o	219
1	9799521	9799740	TCONS_00007537	o	219
1	9799521	9799740	TCONS_00007536	o	219
1	9799521	9799740	TCONS_00014595	o	219
1	9799521	9799740	TCONS_00014597	o	219
1	30494081	30494300	TCONS_00014746	o	219
1	30494081	30494300	TCONS_00010006	o	219
1	30494081	30494300	TCONS_00010005	o	219
1	16204184	16204404	TCONS_00002199	u	220
1	6925776	6925996	TCONS_00012874	x	220
1	28828224	28828445	TCONS_00003744	o	221
1	28828224	28828445	TCONS_00012573	o	221
1	37505155	37505376	TCONS_00013679	o	221
1	28791867	28792088	TCONS_00009749	o	221
1	34661085	34661306	TCONS_00014796	o	221
1	10520294	10520515	TCONS_00013845	x	221
1	34661085	34661306	TCONS_00014795	x	221
1	3347878	3348100	TCONS_00014546	o	222
1	12131263	12131485	TCONS_00007790	o	222
1	42327551	42327774	TCONS_00013736	o	223
1	42327551	42327774	TCONS_00005902	o	223
1	15676257	15676480	TCONS_00012946	o	223
1	27320631	27320854	TCONS_00013949	o	223
1	35963764	35963987	TCONS_00010904	o	223
1	22092393	22092617	TCONS_00013518	o	224
1	30841734	30841958	TCONS_00010057	o	224
1	5513528	5513753	TCONS_00013297	i	225
1	11803223	11803448	TCONS_00012926	o	225
1	5495900	5496127	TCONS_00000855	o	227
1	38727653	38727880	TCONS_00012724	o	227
1	2857901	2858128	TCONS_00012809	o	227
1	27853214	27853442	TCONS_00003593	o	228
1	27853214	27853442	TCONS_00013570	o	228
1	28830576	28830804	TCONS_00003744	o	228
1	28830576	28830804	TCONS_00012573	o	228
1	31272787	31273015	TCONS_00004159	o	228
1	28788289	28788517	TCONS_00014730	o	228
1	28788289	28788517	TCONS_00009749	o	228
1	40602398	40602626	TCONS_00014491	u	228
1	22709425	22709655	TCONS_00002906	o	230
1	22726275	22726505	TCONS_00002906	o	230
1	22726275	22726505	TCONS_00013522	o	230
1	17567585	17567815	TCONS_00008353	o	230
1	37422502	37422732	TCONS_00014830	o	230
1	37422502	37422732	TCONS_00011117	o	230
1	26705824	26706056	TCONS_00009441	o	232
1	13490048	13490282	TCONS_00001906	o	234
1	22717003	22717237	TCONS_00002906	o	234
1	22717003	22717237	TCONS_00013521	u	234
1	23653579	23653813	TCONS_00014899	u	234
1	10521545	10521780	TCONS_00013845	x	235
1	42327538	42327774	TCONS_00005903	o	236
1	42327538	42327774	TCONS_00005901	o	236
1	15473532	15473768	TCONS_00008170	o	236
1	6657613	6657849	TCONS_00013817	x	236
1	6657613	6657849	TCONS_00013818	x	236
1	30521425	30521662	TCONS_00004024	o	237
1	28828539	28828777	TCONS_00003744	o	238
1	28828539	28828777	TCONS_00012573	o	238
1	15472937	15473175	TCONS_00008170	o	238
1	15473532	15473770	TCONS_00014627	o	238
1	10519933	10520171	TCONS_00013845	x	238
1	10519933	10520171	TCONS_00007621	x	238
1	31272337	31272576	TCONS_00004159	o	239
1	38287883	38288122	TCONS_00005239	o	239
1	20306905	20307145	TCONS_00008643	u	240
1	20306905	20307145	TCONS_00008645	x	240
1	20306905	20307145	TCONS_00008644	x	240
1	3431609	3431850	TCONS_00000580	o	241
1	23328803	23329044	TCONS_00002988	o	241
1	21789340	21789581	TCONS_00008811	o	241
1	24281918	24282159	TCONS_00009107	o	241
1	28488298	28488540	TCONS_00013322	i	242
1	17932406	17932648	TCONS_00014335	o	242
1	17932406	17932648	TCONS_00002356	o	242
1	17227618	17227860	TCONS_00013879	o	242
1	29323713	29323955	TCONS_00013976	o	242
1	6282153	6282396	TCONS_00013299	i	243
1	22369167	22369410	TCONS_00012997	o	243
1	25066889	25067133	TCONS_00012529	o	244
1	13454912	13455156	TCONS_00012431	u	244
1	13454912	13455156	TCONS_00014310	u	244
1	13454912	13455156	TCONS_00014309	u	244
1	33703325	33703569	TCONS_00013133	x	244
1	24758140	24758385	TCONS_00009194	o	245
1	30492594	30492839	TCONS_00014746	o	245
1	30492594	30492839	TCONS_00010006	o	245
1	5735740	5735985	TCONS_00013812	u	245
1	17938533	17938780	TCONS_00014335	o	247
1	17938533	17938780	TCONS_00002356	o	247
1	17938533	17938780	TCONS_00012469	o	247
1	17938533	17938780	TCONS_00002357	o	247
1	39015061	39015308	TCONS_00011402	o	247
1	37326712	37326960	TCONS_00005065	o	248
1	27320631	27320881	TCONS_00009527	o	250
1	27320631	27320881	TCONS_00014712	o	250
1	10347126	10347377	TCONS_00014166	i	251
1	39411550	39411803	TCONS_00005397	o	253
1	6940612	6940865	TCONS_00012874	x	253
1	10313638	10313892	TCONS_00014297	o	254
1	3091767	3092022	TCONS_00013772	o	255
1	30042574	30042829	TCONS_00009943	x	255
1	13457720	13457976	TCONS_00012431	u	256
1	13457720	13457976	TCONS_00014310	u	256
1	13457720	13457976	TCONS_00014309	u	256
1	39729991	39730249	TCONS_00013710	u	258
1	21716069	21716329	TCONS_00014659	o	260
1	20306905	20307165	TCONS_00012984	u	260
1	20306905	20307165	TCONS_00013898	u	260
1	22718931	22719192	TCONS_00002906	o	261
1	22718931	22719192	TCONS_00013522	o	261
1	25546283	25546544	TCONS_00013933	x	261
1	17959161	17959423	TCONS_00012470	o	262
1	24937658	24937920	TCONS_00014368	o	262
1	2686102	2686364	TCONS_00013769	o	262
1	28831443	28831706	TCONS_00003744	o	263
1	28831443	28831706	TCONS_00012573	o	263
1	23533883	23534146	TCONS_00013313	u	263
1	37248455	37248720	TCONS_00014455	o	265
1	28831042	28831308	TCONS_00003744	o	266
1	28831042	28831308	TCONS_00012573	o	266
1	28787908	28788174	TCONS_00014730	o	266
1	28787908	28788174	TCONS_00009749	o	266
1	20044529	20044796	TCONS_00002583	o	267
1	20044529	20044796	TCONS_00002582	o	267
1	20044529	20044796	TCONS_00002581	o	267
1	17944337	17944605	TCONS_00014335	o	268
1	6576394	6576663	TCONS_00012142	i	269
1	29323713	29323982	TCONS_00013079	o	269
1	32071860	32072130	TCONS_00013103	o	270
1	10522077	10522347	TCONS_00007621	x	270
1	29950043	29950314	TCONS_00009919	o	271
1	4697336	4697608	TCONS_00012842	o	272
1	28829469	28829742	TCONS_00003744	o	273
1	28829469	28829742	TCONS_00012573	o	273
1	28789328	28789601	TCONS_00014730	o	273
1	22092014	22092287	TCONS_00014661	u	273
1	10518235	10518508	TCONS_00013845	x	273
1	10518235	10518508	TCONS_00007621	x	273
1	16710401	16710676	TCONS_00002252	x	275
1	16488200	16488476	TCONS_00002227	i	276
1	1657289	1657565	TCONS_00000285	o	276
1	42704724	42705000	TCONS_00005969	x	276
1	17225541	17225817	TCONS_00008304	x	276
1	17225541	17225817	TCONS_00013878	x	276
1	17225541	17225817	TCONS_00012951	x	276
1	14889290	14889567	TCONS_00013479	o	277
1	25546283	25546560	TCONS_00009289	x	277
1	10333364	10333642	TCONS_00001526	o	278
1	17225539	17225817	TCONS_00008306	x	278
1	18613038	18613317	TCONS_00012472	o	279
1	18613038	18613317	TCONS_00002435	o	279
1	22725803	22726082	TCONS_00002906	o	279
1	22725803	22726082	TCONS_00013522	o	279
1	11505954	11506233	TCONS_00007724	o	279
1	25475576	25475855	TCONS_00014689	o	279
1	18943734	18944013	TCONS_00008502	u	279
1	3432189	3432469	TCONS_00000579	o	280
1	39862095	39862375	TCONS_00005457	u	280
1	17937211	17937492	TCONS_00002356	o	281
1	4039655	4039936	TCONS_00013786	u	281
1	17225535	17225817	TCONS_00014635	o	282
1	26425494	26425776	TCONS_00013047	x	282
1	42472628	42472911	TCONS_00012769	u	283
1	5494664	5494948	TCONS_00000855	o	284
1	38450202	38450486	TCONS_00011294	o	284
1	23947159	23947444	TCONS_00014900	i	285
1	35586888	35587173	TCONS_00013158	o	285
1	12393806	12394092	TCONS_00014305	u	286
1	785269	785556	TCONS_00012787	o	287
1	3241123	3241410	TCONS_00013773	o	287
1	12393804	12394092	TCONS_00014304	u	288
1	30057915	30058204	TCONS_00014405	o	289
1	13455718	13456007	TCONS_00014310	u	289
1	32320481	32320771	TCONS_00013113	o	290
1	27319157	27319448	TCONS_00014710	o	291
1	37423068	37423359	TCONS_00014830	o	291
1	12393801	12394092	TCONS_00012426	u	291
1	40600894	40601185	TCONS_00014491	u	291
1	27083720	27084013	TCONS_00014903	i	293
1	13455247	13455540	TCONS_00014310	u	293
1	3432189	3432483	TCONS_00000580	o	294
1	42705116	42705411	TCONS_00014139	o	295
1	42705116	42705411	TCONS_00012019	o	295
1	42705116	42705411	TCONS_00014878	o	295
1	18983760	18984055	TCONS_00013496	u	295
1	27319157	27319453	TCONS_00013949	o	296
1	27319157	27319453	TCONS_00009528	o	296
1	27319157	27319453	TCONS_00009527	o	296
1	42472614	42472911	TCONS_00013738	u	297
1	9016279	9016578	TCONS_00001353	o	299
1	27685393	27685692	TCONS_00009585	u	299
1	30492206	30492506	TCONS_00014746	o	300
1	30492206	30492506	TCONS_00010006	o	300
1	23348960	23349260	TCONS_00002994	x	300
1	30082734	30083035	TCONS_00003934	o	301
1	8920930	8921231	TCONS_00013836	o	301
1	8505567	8505868	TCONS_00012380	u	301
1	4040020	4040321	TCONS_00013786	u	301
1	42475670	42475972	TCONS_00012769	u	302
1	39639489	39639792	TCONS_00012740	o	303
1	39639489	39639792	TCONS_00012739	o	303
1	39639489	39639792	TCONS_00013708	o	303
1	39639489	39639792	TCONS_00005422	o	303
1	12924313	12924616	TCONS_00007879	o	303
1	20242569	20242872	TCONS_00008637	o	303
1	9016274	9016578	TCONS_00001352	o	304
1	27852393	27852697	TCONS_00013570	o	304
1	27852392	27852697	TCONS_00003593	o	305
1	42700999	42701304	TCONS_00012020	o	305
1	30082734	30083040	TCONS_00003933	o	306
1	21040482	21040788	TCONS_00013902	o	306
1	10470555	10470862	TCONS_00001545	o	307
1	23814301	23814608	TCONS_00012514	o	307
1	9794720	9795027	TCONS_00014595	o	307
1	9794720	9795027	TCONS_00014597	o	307
1	32320877	32321185	TCONS_00012633	o	308
1	32320877	32321185	TCONS_00013113	o	308
1	32320877	32321185	TCONS_00010309	x	308
1	25133085	25133394	TCONS_00013317	i	309
1	10881486	10881796	TCONS_00012406	u	310
1	35763695	35764006	TCONS_00014808	o	311
1	22717315	22717626	TCONS_00013521	u	311
1	28787507	28787819	TCONS_00009749	o	312
1	30548570	30548883	TCONS_00004031	o	313
1	30042574	30042887	TCONS_00009944	x	313
1	41729463	41729777	TCONS_00011855	o	314
1	12397099	12397413	TCONS_00014304	u	314
1	12397099	12397413	TCONS_00014305	u	314
1	3312670	3312985	TCONS_00013774	o	315
1	32661099	32661414	TCONS_00013117	u	315
1	32661099	32661414	TCONS_00013118	u	315
1	17275548	17275864	TCONS_00014637	o	316
1	28830983	28831299	TCONS_00013072	u	316
1	273250	273567	TCONS_00012118	i	317
1	5495121	5495438	TCONS_00000855	o	317
1	22524037	22524355	TCONS_00012998	o	318
1	11803515	11803834	TCONS_00012926	o	319
1	2842973	2843293	TCONS_00006467	o	320
1	40834318	40834638	TCONS_00011692	o	320
1	24462785	24463106	TCONS_00003129	o	321
1	30369760	30370081	TCONS_00009981	o	321
1	11650216	11650538	TCONS_00007741	x	322
1	10312315	10312638	TCONS_00014297	o	323
1	980881	981204	TCONS_00006198	x	323
1	10471171	10471496	TCONS_00001545	o	325
1	20317122	20317447	TCONS_00002613	o	325
1	43186285	43186610	TCONS_00006034	o	325
1	30054818	30055144	TCONS_00013597	o	326
1	25019149	25019475	TCONS_00009228	o	326
1	12397099	12397425	TCONS_00012426	u	326
1	13506653	13506980	TCONS_00001906	o	327
1	39881045	39881373	TCONS_00014851	o	328
1	12397099	12397427	TCONS_00001792	u	328
1	20430896	20431225	TCONS_00014897	u	329
1	11529827	11530157	TCONS_00014301	o	330
1	22717315	22717645	TCONS_00002906	o	330
1	17275533	17275864	TCONS_00008314	o	331
1	39693173	39693504	TCONS_00011511	u	331
1	38209099	38209431	TCONS_00012240	i	332
1	35724017	35724349	TCONS_00010859	o	332
1	4036971	4037303	TCONS_00013785	u	332
1	8952354	8952687	TCONS_00007411	o	333
1	35202905	35203238	TCONS_00014802	u	333
1	38283267	38283601	TCONS_00013201	o	334
1	38283267	38283601	TCONS_00011265	o	334
1	12393758	12394092	TCONS_00013466	u	334
1	21632393	21632728	TCONS_00002752	o	335
1	35205334	35205669	TCONS_00014802	u	335
1	28381983	28382318	TCONS_00003682	x	335
1	28831788	28832124	TCONS_00012573	o	336
1	30058795	30059131	TCONS_00014405	o	336
1	30058795	30059131	TCONS_00013597	o	336
1	30058795	30059131	TCONS_00003924	o	336
1	6881836	6882172	TCONS_00014574	o	336
1	9012980	9013317	TCONS_00001353	o	337
1	9012980	9013317	TCONS_00001352	o	337
1	3470397	3470734	TCONS_00013778	o	337
1	9794689	9795027	TCONS_00007537	o	338
1	9794689	9795027	TCONS_00007536	o	338
1	2872227	2872566	TCONS_00013383	o	339
1	11529400	11529739	TCONS_00014301	o	339
1	9318199	9318539	TCONS_00001396	o	340
1	30054804	30055144	TCONS_00014405	o	340
1	43096401	43096741	TCONS_00006020	o	340
1	718236	718577	TCONS_00013366	u	341
1	10880534	10880875	TCONS_00012406	u	341
1	21942933	21943276	TCONS_00008831	o	343
1	29654405	29654749	TCONS_00014736	o	344
1	30490738	30491082	TCONS_00010005	o	344
1	17227680	17228024	TCONS_00008304	x	344
1	16488199	16488544	TCONS_00012457	i	345
1	27417284	27417629	TCONS_00013050	o	345
1	27417284	27417629	TCONS_00009542	o	345
1	23814262	23814608	TCONS_00003048	o	346
1	34945795	34946142	TCONS_00014440	u	347
1	9794679	9795027	TCONS_00012907	o	348
1	9794679	9795027	TCONS_00012908	o	348
1	34560594	34560942	TCONS_00014030	o	348
1	34560594	34560942	TCONS_00014032	o	348
1	35149591	35149940	TCONS_00012676	i	349
1	41028775	41029124	TCONS_00013250	o	349
1	30490732	30491082	TCONS_00014746	o	350
1	30490732	30491082	TCONS_00010006	o	350
1	32109493	32109843	TCONS_00013104	o	350
1	3431609	3431961	TCONS_00000579	o	352
1	22716265	22716617	TCONS_00002906	o	352
1	22716265	22716617	TCONS_00013521	u	352
1	31551608	31551961	TCONS_00013333	i	353
1	2000504	2000857	TCONS_00012802	o	353
1	34560594	34560947	TCONS_00014031	o	353
1	34560594	34560947	TCONS_00010678	o	353
1	41028775	41029128	TCONS_00011736	o	353
1	3040057	3040411	TCONS_00000516	o	354
1	15675270	15675624	TCONS_00012946	o	354
1	40664294	40664649	TCONS_00014861	x	355
1	28249929	28250285	TCONS_00003657	o	356
1	39640412	39640768	TCONS_00013708	o	356
1	39640412	39640768	TCONS_00005422	o	356
1	21960539	21960897	TCONS_00012181	i	358
1	2003583	2003942	TCONS_00012802	o	359
1	2003583	2003943	TCONS_00012801	o	360
1	17583634	17583994	TCONS_00012957	o	360
1	29655075	29655435	TCONS_00014736	o	360
1	42700417	42700777	TCONS_00014139	o	360
1	32442309	32442669	TCONS_00013621	u	360
1	38284636	38284997	TCONS_00014839	o	361
1	38284636	38284997	TCONS_00014838	o	361
1	38284636	38284997	TCONS_00013202	o	361
1	38284636	38284997	TCONS_00013201	o	361
1	38284636	38284997	TCONS_00011265	o	361
1	38284636	38284997	TCONS_00011264	o	361
1	38440088	38440451	TCONS_00012241	u	363
1	35764080	35764446	TCONS_00014808	o	366
1	38854092	38854460	TCONS_00011372	o	368
1	19017764	19018132	TCONS_00013309	u	368
1	20860736	20861105	TCONS_00014180	u	369
1	42407581	42407951	TCONS_00013737	o	370
1	4697238	4697608	TCONS_00006775	o	370
1	10940890	10941261	TCONS_00013849	u	371
1	12136916	12137287	TCONS_00001756	x	371
1	37423068	37423440	TCONS_00011117	o	372
1	16712554	16712927	TCONS_00002252	x	373
1	634040	634414	TCONS_00012786	o	374
1	30086295	30086669	TCONS_00009948	o	374
1	2837776	2838151	TCONS_00006464	o	375
1	10513079	10513455	TCONS_00001551	o	376
1	7187969	7188345	TCONS_00007146	o	376
1	29206442	29206818	TCONS_00009803	o	376
1	10944747	10945125	TCONS_00012154	i	378
1	30402153	30402531	TCONS_00013088	o	378
1	9800545	9800924	TCONS_00007537	o	379
1	25077452	25077831	TCONS_00014688	o	379
1	26424731	26425110	TCONS_00014704	x	379
1	22722848	22723228	TCONS_00002906	o	380
1	22722848	22723228	TCONS_00013522	o	380
1	39637016	39637396	TCONS_00014482	o	380
1	26424730	26425110	TCONS_00009402	x	380
1	1182234	1182616	TCONS_00014227	o	382
1	31672187	31672569	TCONS_00013996	u	382
1	31672187	31672569	TCONS_00014753	u	382
1	5912136	5912520	TCONS_00014887	i	384
1	42407504	42407890	TCONS_00014508	o	386
1	22826002	22826388	TCONS_00008938	o	386
1	26424732	26425118	TCONS_00013047	x	386
1	16487709	16488096	TCONS_00002226	i	387
1	42549912	42550299	TCONS_00013740	o	387
1	1492751	1493139	TCONS_00013372	o	388
1	42549911	42550299	TCONS_00013739	o	388
1	24461529	24461920	TCONS_00003129	o	391
1	13860000	13860391	TCONS_00012937	o	391
1	28825673	28826065	TCONS_00003744	o	392
1	6957042	6957434	TCONS_00007109	o	392
1	30844804	30845197	TCONS_00010057	o	393
1	7186419	7186814	TCONS_00007146	o	395
1	18989155	18989550	TCONS_00002484	u	395
1	1492751	1493146	TCONS_00012798	x	395
1	38576286	38576683	TCONS_00005280	x	397
1	28354884	28355282	TCONS_00013061	o	398
1	13837929	13838328	TCONS_00012937	o	399
1	28847856	28848255	TCONS_00013073	o	399
1	40383605	40384006	TCONS_00014860	x	401
1	16486667	16487069	TCONS_00014174	i	402
1	32442939	32443341	TCONS_00004335	o	402
1	2377582	2377984	TCONS_00013766	o	402
1	35518577	35518981	TCONS_00010829	o	404
1	25790842	25791246	TCONS_00013032	x	404
1	35763600	35764006	TCONS_00010867	o	406
1	30844804	30845210	TCONS_00010058	u	406
1	38283955	38284362	TCONS_00014839	o	407
1	38283955	38284362	TCONS_00014838	o	407
1	38283955	38284362	TCONS_00013202	o	407
1	38283955	38284362	TCONS_00013201	o	407
1	38283955	38284362	TCONS_00011265	o	407
1	38283955	38284362	TCONS_00011264	o	407
1	18989155	18989562	TCONS_00013496	u	407
1	7430128	7430536	TCONS_00001134	o	408
1	9800045	9800453	TCONS_00012908	o	408
1	9800045	9800453	TCONS_00014597	o	408
1	31081904	31082314	TCONS_00013329	i	410
1	4103584	4103994	TCONS_00013402	o	410
1	31486105	31486516	TCONS_00004195	u	411
1	39639888	39640300	TCONS_00012740	o	412
1	39639888	39640300	TCONS_00012739	o	412
1	39639888	39640300	TCONS_00013708	o	412
1	39639888	39640300	TCONS_00005422	o	412
1	6957019	6957431	TCONS_00012875	o	412
1	42704591	42705003	TCONS_00012019	o	412
1	41586242	41586656	TCONS_00011832	x	414
1	39636978	39637396	TCONS_00013708	o	418
1	39636978	39637396	TCONS_00005422	o	418
1	11854857	11855275	TCONS_00013462	u	418
1	3129149	3129573	TCONS_00014241	o	424
1	42704578	42705003	TCONS_00014878	o	425
1	4103568	4103994	TCONS_00000677	o	426
1	5726770	5727196	TCONS_00013811	o	426
1	5726770	5727196	TCONS_00013810	o	426
1	10564899	10565325	TCONS_00007626	o	426
1	40275511	40275937	TCONS_00014111	o	426
1	25321657	25322083	TCONS_00012534	u	426
1	3493133	3493559	TCONS_00000590	x	426
1	6019249	6019677	TCONS_00000920	o	428
1	23003816	23004244	TCONS_00008958	o	428
1	28787391	28787819	TCONS_00014730	o	428
1	42699915	42700343	TCONS_00013743	x	428
1	39636966	39637396	TCONS_00012740	o	430
1	39636966	39637396	TCONS_00012739	o	430
1	5726765	5727196	TCONS_00014564	o	431
1	32440053	32440485	TCONS_00004335	o	432
1	41243984	41244416	TCONS_00005715	o	432
1	36310641	36311074	TCONS_00013168	u	433
1	37280048	37280483	TCONS_00011095	o	435
1	30520893	30521330	TCONS_00004024	o	437
1	32662471	32662911	TCONS_00013118	u	440
1	32661575	32662017	TCONS_00013117	u	442
1	36088993	36089436	TCONS_00014062	u	443
1	37280048	37280492	TCONS_00013183	o	444
1	20305114	20305560	TCONS_00008643	u	446
1	2844765	2845212	TCONS_00006464	o	447
1	38516387	38516834	TCONS_00011310	o	447
1	30058764	30059213	TCONS_00013087	o	449
1	2665085	2665535	TCONS_00006436	o	450
1	10488092	10488542	TCONS_00007613	o	450
1	36088986	36089436	TCONS_00014812	o	450
1	36088986	36089436	TCONS_00014811	o	450
1	2415902	2416353	TCONS_00014239	o	451
1	17939034	17939486	TCONS_00002357	o	452
1	28355643	28356095	TCONS_00013061	o	452
1	32251212	32251664	TCONS_00010298	o	452
1	11611298	11611750	TCONS_00012924	x	452
1	33783457	33783910	TCONS_00013337	i	453
1	20305106	20305560	TCONS_00013898	u	454
1	7230630	7231084	TCONS_00014889	u	454
1	20305106	20305560	TCONS_00008645	x	454
1	20305106	20305560	TCONS_00008644	x	454
1	32522998	32523453	TCONS_00014427	o	455
1	393243	393698	TCONS_00006099	o	455
1	15672663	15673119	TCONS_00012946	o	456
1	35960542	35960998	TCONS_00014058	o	456
1	35960542	35960998	TCONS_00014059	o	456
1	41846871	41847329	TCONS_00013730	o	458
1	30493463	30493921	TCONS_00010006	o	458
1	30493463	30493921	TCONS_00010005	o	458
1	4043136	4043595	TCONS_00012832	u	459
1	20305101	20305560	TCONS_00012984	u	459
1	32660520	32660980	TCONS_00013117	u	460
1	32660520	32660980	TCONS_00013118	u	460
1	27854541	27855002	TCONS_00013570	o	461
1	35960537	35960998	TCONS_00010902	o	461
1	35960537	35960998	TCONS_00010904	o	461
1	20306086	20306548	TCONS_00013310	u	462
1	14879465	14879927	TCONS_00014319	x	462
1	22721161	22721624	TCONS_00002906	o	463
1	22721161	22721624	TCONS_00013522	o	463
1	40030264	40030728	TCONS_00005482	o	464
1	30262307	30262772	TCONS_00013328	i	465
1	31981675	31982140	TCONS_00004272	o	465
1	36289176	36289641	TCONS_00004914	o	465
1	27854541	27855010	TCONS_00003593	o	469
1	29323146	29323615	TCONS_00013976	o	469
1	33552489	33552959	TCONS_00013130	u	470
1	17226505	17226978	TCONS_00014636	x	473
1	11191669	11192143	TCONS_00012407	o	474
1	35725232	35725706	TCONS_00010860	o	474
1	30403265	30403740	TCONS_00009986	o	475
1	30403265	30403740	TCONS_00009987	o	475
1	30403265	30403740	TCONS_00013088	o	475
1	19919058	19919535	TCONS_00013895	u	477
1	31492299	31492777	TCONS_00012628	o	478
1	39421801	39422280	TCONS_00013707	o	479
1	38431294	38431773	TCONS_00011289	o	479
1	38853527	38854006	TCONS_00011372	o	479
1	13859848	13860328	TCONS_00001938	o	480
1	22719300	22719782	TCONS_00002906	o	482
1	22719300	22719782	TCONS_00013522	o	482
1	10941525	10942008	TCONS_00013849	u	483
1	37327087	37327572	TCONS_00013678	o	485
1	2454432	2454918	TCONS_00014539	o	486
1	30043446	30043932	TCONS_00009944	x	486
1	6653089	6653576	TCONS_00001020	o	487
1	24909636	24910125	TCONS_00003188	o	489
1	35960508	35960998	TCONS_00014809	o	490
1	35960508	35960998	TCONS_00014810	o	490
1	35960508	35960998	TCONS_00010903	o	490
1	27913339	27913830	TCONS_00014187	i	491
1	4103503	4103994	TCONS_00014251	o	491
1	28825574	28826065	TCONS_00012573	o	491
1	43243200	43243691	TCONS_00014515	o	491
1	33552443	33552934	TCONS_00012222	u	491
1	20336301	20336793	TCONS_00002621	u	492
1	43243823	43244315	TCONS_00012116	x	492
1	10965000	10965494	TCONS_00001599	o	494
1	18131928	18132422	TCONS_00013885	o	494
1	41728558	41729052	TCONS_00014125	o	494
1	41728558	41729052	TCONS_00011855	o	494
1	31048136	31048631	TCONS_00010089	o	495
1	17932787	17933283	TCONS_00014335	o	496
1	17932787	17933283	TCONS_00002356	o	496
1	17932787	17933283	TCONS_00012469	o	496
1	8290222	8290722	TCONS_00013828	u	500
1	32320271	32320771	TCONS_00010309	x	500
1	8525847	8526348	TCONS_00007349	o	501
1	7933186	7933689	TCONS_00013825	o	503
1	16485961	16486468	TCONS_00012166	i	507
1	4036374	4036881	TCONS_00013785	u	507
1	43243162	43243669	TCONS_00012116	x	507
1	35205222	35205731	TCONS_00014194	u	509
1	38290726	38291236	TCONS_00005239	o	510
1	24285116	24285626	TCONS_00009107	o	510
1	40851594	40852105	TCONS_00005635	o	511
1	4043136	4043650	TCONS_00013786	u	514
1	26415754	26416270	TCONS_00009399	o	516
1	12396897	12397414	TCONS_00013466	u	517
1	9768203	9768721	TCONS_00001449	o	518
1	1962262	1962782	TCONS_00013759	o	520
1	22726956	22727477	TCONS_00002906	o	521
1	22726956	22727477	TCONS_00013522	o	521
1	14732623	14733145	TCONS_00014171	i	522
1	29652592	29653114	TCONS_00014736	o	522
1	38748964	38749487	TCONS_00013701	o	523
1	29317452	29317976	TCONS_00012581	o	524
1	17230770	17231294	TCONS_00013879	o	524
1	22370165	22370689	TCONS_00012997	o	524
1	5493220	5493745	TCONS_00000855	o	525
1	27995693	27996218	TCONS_00003620	o	525
1	28828850	28829375	TCONS_00003744	o	525
1	28828850	28829375	TCONS_00012573	o	525
1	28789693	28790218	TCONS_00014730	o	525
1	10518618	10519143	TCONS_00013845	x	525
1	10518618	10519143	TCONS_00007621	x	525
1	18945058	18945584	TCONS_00012967	u	526
1	168874	169401	TCONS_00012265	o	527
1	10561330	10561858	TCONS_00007626	o	528
1	40030819	40031348	TCONS_00005482	o	529
1	17230770	17231300	TCONS_00014635	o	530
1	20862031	20862563	TCONS_00014181	u	532
1	28122773	28123306	TCONS_00009652	o	533
1	3787180	3787714	TCONS_00000640	u	534
1	28490875	28491410	TCONS_00012200	i	535
1	28489992	28490531	TCONS_00013323	i	539
1	35956622	35957161	TCONS_00013660	o	539
1	27417284	27417824	TCONS_00013051	o	540
1	27417284	27417824	TCONS_00009543	o	540
1	11610665	11611207	TCONS_00012924	x	542
1	31982325	31982871	TCONS_00004272	o	546
1	35092347	35092893	TCONS_00014801	u	546
1	39638259	39638806	TCONS_00012739	o	547
1	39638259	39638806	TCONS_00013708	o	547
1	39638259	39638806	TCONS_00014482	o	547
1	6621696	6622243	TCONS_00013816	o	547
1	6621696	6622243	TCONS_00007050	o	547
1	3787938	3788485	TCONS_00000640	u	547
1	20336348	20336895	TCONS_00013503	u	547
1	6790551	6791101	TCONS_00014271	x	550
1	6076777	6077329	TCONS_00006988	o	552
1	27043933	27044489	TCONS_00003486	o	556
1	28175714	28176271	TCONS_00003647	o	557
1	29323058	29323615	TCONS_00013079	o	557
1	13859197	13859755	TCONS_00001938	o	558
1	21788616	21789174	TCONS_00008811	o	558
1	28791032	28791590	TCONS_00014730	o	558
1	28791032	28791590	TCONS_00009749	o	558
1	37279076	37279634	TCONS_00013183	o	558
1	17229026	17229584	TCONS_00012951	x	558
1	32439924	32440485	TCONS_00013621	u	561
1	9764874	9765436	TCONS_00001449	o	562
1	798620	799182	TCONS_00014154	u	562
1	20308899	20309461	TCONS_00008645	x	562
1	20308899	20309461	TCONS_00008644	x	562
1	25321657	25322220	TCONS_00014371	u	563
1	25321657	25322220	TCONS_00003258	u	563
1	25321657	25322220	TCONS_00003259	u	563
1	10520886	10521449	TCONS_00013845	x	563
1	24379361	24379926	TCONS_00014679	o	565
1	13507083	13507649	TCONS_00001908	u	566
1	17228195	17228761	TCONS_00012951	x	566
1	38282607	38283175	TCONS_00013202	o	568
1	38282607	38283175	TCONS_00013201	o	568
1	38282607	38283175	TCONS_00011265	o	568
1	38282607	38283175	TCONS_00011264	o	568
1	2257250	2257819	TCONS_00013764	u	569
1	21947056	21947628	TCONS_00002804	o	572
1	2837776	2838348	TCONS_00013771	o	572
1	19102516	19103088	TCONS_00012174	u	572
1	31122803	31123376	TCONS_00013331	i	573
1	20335326	20335899	TCONS_00013503	u	573
1	30261649	30262223	TCONS_00013327	i	574
1	20335325	20335899	TCONS_00002621	u	574
1	27854541	27855116	TCONS_00012561	o	575
1	12126784	12127359	TCONS_00001754	u	575
1	39640623	39641199	TCONS_00012740	o	576
1	39640623	39641199	TCONS_00012739	o	576
1	42407581	42408158	TCONS_00005918	o	577
1	32523592	32524174	TCONS_00014427	o	582
1	43096953	43097536	TCONS_00006020	o	583
1	2418368	2418952	TCONS_00000411	o	584
1	37017072	37017656	TCONS_00005013	o	584
1	980620	981204	TCONS_00006197	x	584
1	39640620	39641206	TCONS_00005425	u	586
1	35897034	35897621	TCONS_00010894	o	587
1	3787182	3787769	TCONS_00012327	u	587
1	18441090	18441677	TCONS_00014175	u	587
1	42364996	42365585	TCONS_00011963	o	589
1	42403913	42404504	TCONS_00013737	o	591
1	28566575	28567166	TCONS_00009716	o	591
1	2418368	2418961	TCONS_00000412	o	593
1	17564296	17564889	TCONS_00002312	o	593
1	5726602	5727196	TCONS_00006930	o	594
1	14754035	14754630	TCONS_00002042	o	595
1	23583920	23584516	TCONS_00009030	o	596
1	38283267	38283866	TCONS_00014839	o	599
1	30512633	30513233	TCONS_00013602	o	600
1	3923000	3923600	TCONS_00013784	x	600
1	38282574	38283175	TCONS_00014839	o	601
1	38282574	38283175	TCONS_00014838	o	601
1	9808951	9809553	TCONS_00012908	o	602
1	35746461	35747065	TCONS_00012231	i	604
1	37512762	37513368	TCONS_00005085	o	606
1	7185254	7185860	TCONS_00007146	o	606
1	5726590	5727196	TCONS_00012858	u	606
1	5726590	5727196	TCONS_00012859	u	606
1	40030819	40031426	TCONS_00011564	o	607
1	24285116	24285726	TCONS_00013920	o	610
1	25066171	25066783	TCONS_00012529	o	612
1	20041617	20042230	TCONS_00002582	o	613
1	17938872	17939486	TCONS_00014335	o	614
1	17938872	17939486	TCONS_00002356	o	614
1	17938872	17939486	TCONS_00012469	o	614
1	18459015	18459629	TCONS_00008464	o	614
1	33671843	33672459	TCONS_00014431	o	616
1	28788611	28789229	TCONS_00014730	o	618
1	28788611	28789229	TCONS_00009749	o	618
1	11650655	11651275	TCONS_00007742	u	620
1	42556791	42557413	TCONS_00014510	x	622
1	392065	392691	TCONS_00006099	o	626
1	25077947	25078573	TCONS_00014688	o	626
1	30676802	30677429	TCONS_00004059	o	627
1	25789733	25790361	TCONS_00014695	i	628
1	42555678	42556309	TCONS_00014510	x	631
1	16204605	16205237	TCONS_00002199	u	632
1	30492206	30492839	TCONS_00010005	o	633
1	37248859	37249495	TCONS_00014455	o	636
1	29206907	29207545	TCONS_00009803	o	638
1	28829841	28830480	TCONS_00003744	o	639
1	28829841	28830480	TCONS_00012573	o	639
1	41246147	41246787	TCONS_00014498	o	640
1	22824659	22825303	TCONS_00008938	o	644
1	14759674	14760320	TCONS_00014172	i	646
1	37418803	37419450	TCONS_00011117	o	647
1	29283357	29284008	TCONS_00012204	u	651
1	37505560	37506215	TCONS_00013679	o	655
1	12921446	12922102	TCONS_00014615	o	656
1	8504805	8505461	TCONS_00012380	u	656
1	28792890	28793547	TCONS_00014730	o	657
1	31123470	31124128	TCONS_00013332	i	658
1	2435782	2436440	TCONS_00013767	o	658
1	33103905	33104564	TCONS_00004430	o	659
1	30839921	30840580	TCONS_00010057	o	659
1	42699960	42700622	TCONS_00005969	x	662
1	27041773	27042438	TCONS_00003486	o	665
1	2837788	2838453	TCONS_00012809	o	665
1	35746999	35747665	TCONS_00014195	i	666
1	40127631	40128297	TCONS_00013343	i	666
1	35513431	35514099	TCONS_00010827	o	668
1	2435808	2436477	TCONS_00014539	o	669
1	39328853	39329524	TCONS_00014203	i	671
1	42406200	42406871	TCONS_00011970	x	671
1	38515103	38515776	TCONS_00011310	o	673
1	2415674	2416353	TCONS_00000412	o	679
1	10943218	10943903	TCONS_00013852	i	685
1	28831788	28832473	TCONS_00003744	o	685
1	1163121	1163807	TCONS_00014155	i	686
1	42407472	42408158	TCONS_00012768	o	686
1	28567283	28567969	TCONS_00009716	o	686
1	35088706	35089392	TCONS_00010768	u	686
1	42464381	42465068	TCONS_00014206	u	687
1	30057514	30058204	TCONS_00012596	o	690
1	4697704	4698394	TCONS_00012842	o	690
1	2415661	2416353	TCONS_00000411	o	692
1	40479739	40480432	TCONS_00012750	u	693
1	10325577	10326270	TCONS_00013301	u	693
1	12921408	12922102	TCONS_00007879	o	694
1	21895179	21895874	TCONS_00002794	o	695
1	1049323	1050018	TCONS_00012297	x	695
1	25020912	25021608	TCONS_00009228	o	696
1	41229398	41230095	TCONS_00013254	o	697
1	40664959	40665656	TCONS_00014861	x	697
1	38286494	38287197	TCONS_00014839	o	703
1	41029321	41030025	TCONS_00013250	o	704
1	41029321	41030025	TCONS_00011736	o	704
1	3733552	3734257	TCONS_00006627	o	705
1	10487993	10488700	TCONS_00012402	x	707
1	4699158	4699868	TCONS_00006777	u	710
1	2435780	2436490	TCONS_00014538	x	710
1	10943221	10943933	TCONS_00014606	i	712
1	8531858	8532573	TCONS_00014163	u	715
1	25067746	25068468	TCONS_00012530	o	722
1	35089468	35090190	TCONS_00010768	u	722
1	2435789	2436512	TCONS_00000417	i	723
1	25135090	25135813	TCONS_00014901	i	723
1	395651	396374	TCONS_00006099	o	723
1	15542992	15543716	TCONS_00002136	o	724
1	810288	811014	TCONS_00013367	u	726
1	4699180	4699907	TCONS_00006776	o	727
1	36653978	36654705	TCONS_00013176	o	727
1	4699180	4699908	TCONS_00012842	o	728
1	38286494	38287222	TCONS_00013201	o	728
1	36091111	36091841	TCONS_00014812	o	730
1	36091111	36091841	TCONS_00014811	o	730
1	8132613	8133344	TCONS_00007290	o	731
1	9314520	9315253	TCONS_00013454	u	733
1	9808818	9809553	TCONS_00007538	o	735
1	38286461	38287197	TCONS_00014838	o	736
1	1161000	1161739	TCONS_00012300	i	739
1	28792805	28793547	TCONS_00014393	u	742
1	36089827	36090570	TCONS_00014062	u	743
1	3129967	3130719	TCONS_00014241	o	752
1	26386323	26387075	TCONS_00003406	o	752
1	6621491	6622243	TCONS_00007049	o	752
1	3520553	3521306	TCONS_00012323	o	753
1	1019941	1020694	TCONS_00012292	x	753
1	35747802	35748557	TCONS_00013341	i	755
1	33793345	33794100	TCONS_00012656	o	755
1	28488835	28489591	TCONS_00012199	i	756
1	3415214	3415972	TCONS_00014547	o	758
1	25545428	25546188	TCONS_00013933	x	760
1	22727826	22728587	TCONS_00002906	o	761
1	31273731	31274492	TCONS_00004159	o	761
1	38286461	38287222	TCONS_00013202	o	761
1	27684470	27685231	TCONS_00009585	u	761
1	27560036	27560798	TCONS_00013952	o	762
1	22091537	22092302	TCONS_00013518	o	765
1	22727826	22728592	TCONS_00013522	o	766
1	1868626	1869393	TCONS_00000313	x	767
1	11855407	11856175	TCONS_00013462	u	768
1	37323837	37324606	TCONS_00005065	o	769
1	17277540	17278309	TCONS_00014637	o	769
1	4595738	4596509	TCONS_00006761	o	771
1	21959544	21960316	TCONS_00012180	i	772
1	32006184	32006956	TCONS_00014758	u	772
1	632130	632905	TCONS_00014223	o	775
1	27220610	27221385	TCONS_00003514	o	775
1	3314696	3315471	TCONS_00014243	u	775
1	16485557	16486335	TCONS_00014173	i	778
1	11504944	11505730	TCONS_00007724	o	786
1	37323818	37324606	TCONS_00013678	o	788
1	37418803	37419593	TCONS_00014830	o	790
1	10333796	10334590	TCONS_00001526	o	794
1	35764080	35764877	TCONS_00010867	o	797
1	38286494	38287292	TCONS_00011265	o	798
1	38286494	38287292	TCONS_00011264	o	798
1	26302285	26303088	TCONS_00003391	o	803
1	169523	170329	TCONS_00012266	o	806
1	6655962	6656771	TCONS_00013818	x	809
1	13253187	13253997	TCONS_00013305	i	810
1	4103181	4103994	TCONS_00012333	o	813
1	29903973	29904786	TCONS_00009914	o	813
1	36214288	36215103	TCONS_00014448	u	815
1	28823363	28824184	TCONS_00013071	o	821
1	30058309	30059131	TCONS_00012596	o	822
1	2685139	2685962	TCONS_00013769	o	823
1	14892931	14893755	TCONS_00012444	o	824
1	38432869	38433693	TCONS_00011289	o	824
1	26425494	26426318	TCONS_00009402	x	824
1	40230009	40230836	TCONS_00012745	o	827
1	6655962	6656789	TCONS_00013817	x	827
1	31674561	31675392	TCONS_00014753	u	831
1	41147980	41148815	TCONS_00011766	o	835
1	43096477	43097317	TCONS_00012776	o	840
1	13487890	13488730	TCONS_00012935	o	840
1	36030069	36030921	TCONS_00014061	o	852
1	42364072	42364924	TCONS_00011963	o	852
1	30088065	30088918	TCONS_00009948	o	853
1	35138890	35139743	TCONS_00014192	u	853
1	17454802	17455657	TCONS_00012167	i	855
1	43185330	43186185	TCONS_00006034	o	855
1	35962390	35963246	TCONS_00010903	o	856
1	37589956	37590815	TCONS_00013189	o	859
1	1009277	1010137	TCONS_00013289	u	860
1	28120873	28121734	TCONS_00009652	o	861
1	43228636	43229503	TCONS_00013346	i	867
1	38790246	38791115	TCONS_00013702	u	869
1	4431904	4432775	TCONS_00013794	u	871
1	23810747	23811619	TCONS_00009055	o	872
1	5706482	5707356	TCONS_00013414	i	874
1	2744111	2744985	TCONS_00013293	i	874
1	40852194	40853069	TCONS_00005635	o	875
1	17262189	17263066	TCONS_00002291	o	877
1	596932	597812	TCONS_00000110	o	880
1	1181087	1181970	TCONS_00014227	o	883
1	27317552	27318435	TCONS_00013949	o	883
1	25562319	25563203	TCONS_00014902	i	884
1	27198674	27199559	TCONS_00009503	o	885
1	11856862	11857748	TCONS_00013462	u	886
1	25850672	25851559	TCONS_00012190	u	887
1	27556098	27556988	TCONS_00013952	o	890
1	28789328	28790218	TCONS_00009749	o	890
1	34451841	34452736	TCONS_00013644	o	895
1	30402138	30403036	TCONS_00009987	o	898
1	39420679	39421578	TCONS_00013707	o	899
1	23813192	23814093	TCONS_00003048	o	901
1	39014063	39014970	TCONS_00011402	o	907
1	6654666	6655574	TCONS_00001020	o	908
1	41743699	41744608	TCONS_00011857	o	909
1	27956577	27957491	TCONS_00003610	o	914
1	595155	596073	TCONS_00000110	o	918
1	20041617	20042535	TCONS_00012481	o	918
1	24285116	24286034	TCONS_00013014	o	918
1	20859676	20860595	TCONS_00014179	u	919
1	8134534	8135454	TCONS_00007290	o	920
1	14892832	14893755	TCONS_00013479	o	923
1	26425463	26426389	TCONS_00013555	u	926
1	1657655	1658582	TCONS_00000285	o	927
1	3920946	3921878	TCONS_00006661	o	932
1	10829793	10830728	TCONS_00007651	o	935
1	25076369	25077307	TCONS_00003223	o	938
1	23813192	23814132	TCONS_00012514	o	940
1	42035751	42036696	TCONS_00014129	o	945
1	27960412	27961362	TCONS_00003610	o	950
1	26414702	26415653	TCONS_00009399	o	951
1	21796249	21797201	TCONS_00012995	o	952
1	30057514	30058469	TCONS_00003924	o	955
1	12394217	12395174	TCONS_00013466	u	957
1	12394217	12395174	TCONS_00012426	u	957
1	12394217	12395174	TCONS_00014304	u	957
1	17228195	17229154	TCONS_00014635	o	959
1	17228195	17229154	TCONS_00013879	o	959
1	23349837	23350797	TCONS_00014182	i	960
1	23347674	23348640	TCONS_00002994	x	966
1	8745860	8746830	TCONS_00014164	u	970
1	810078	811053	TCONS_00006168	o	975
1	36159506	36160482	TCONS_00012688	o	976
1	2685388	2686364	TCONS_00012806	o	976
1	977574	978553	TCONS_00006198	x	979
1	977574	978553	TCONS_00006197	x	979
1	27196407	27197387	TCONS_00009503	o	980
1	1161875	1162860	TCONS_00012300	i	985
1	7049878	7050874	TCONS_00001072	o	996
1	25476690	25477687	TCONS_00009277	o	997
1	25476690	25477688	TCONS_00014689	o	998
1	26383347	26384355	TCONS_00003406	o	1008
1	16839096	16840107	TCONS_00012464	u	1011
1	32318614	32319626	TCONS_00013113	o	1012
1	37990363	37991381	TCONS_00013342	i	1018
1	31048738	31049756	TCONS_00010089	o	1018
1	484057	485076	TCONS_00012281	o	1019
1	21922034	21923054	TCONS_00002799	o	1020
1	13453007	13454035	TCONS_00014310	u	1028
1	13453007	13454035	TCONS_00014309	u	1028
1	23750606	23751636	TCONS_00009048	o	1030
1	30042899	30043932	TCONS_00009943	x	1033
1	3038827	3039863	TCONS_00000516	o	1036
1	3038827	3039863	TCONS_00000515	o	1036
1	37839336	37840372	TCONS_00005164	o	1036
1	25325647	25326686	TCONS_00014184	u	1039
1	13452991	13454035	TCONS_00012431	u	1044
1	41597302	41598349	TCONS_00014124	o	1047
1	25324429	25325481	TCONS_00013318	u	1052
1	42406956	42408008	TCONS_00011970	x	1052
1	16484675	16485728	TCONS_00014893	i	1053
1	36158308	36159364	TCONS_00012688	o	1056
1	6077690	6078750	TCONS_00006988	o	1060
1	12596345	12597408	TCONS_00012930	u	1063
1	34075026	34076094	TCONS_00012225	u	1068
1	42406229	42407298	TCONS_00014508	o	1069
1	42406229	42407298	TCONS_00012768	o	1069
1	42406229	42407298	TCONS_00005918	o	1069
1	34090295	34091371	TCONS_00004606	o	1076
1	40478826	40479903	TCONS_00005564	o	1077
1	163024	164107	TCONS_00012265	o	1083
1	163024	164107	TCONS_00012266	o	1083
1	18460103	18461186	TCONS_00008464	o	1083
1	24908444	24909529	TCONS_00003188	o	1085
1	921296	922384	TCONS_00012291	o	1088
1	41375375	41376464	TCONS_00005735	o	1089
1	27317346	27318435	TCONS_00014710	o	1089
1	27317346	27318435	TCONS_00014711	o	1089
1	6624427	6625519	TCONS_00013425	o	1092
1	28118180	28119273	TCONS_00009652	o	1093
1	35587727	35588820	TCONS_00013158	o	1093
1	1906985	1908084	TCONS_00012305	o	1099
1	30920406	30921505	TCONS_00004103	o	1099
1	19971974	19973075	TCONS_00012480	o	1101
1	12067853	12068958	TCONS_00001743	o	1105
1	25545065	25546176	TCONS_00009289	x	1111
1	18728974	18730086	TCONS_00014895	u	1112
1	19976356	19977472	TCONS_00012480	o	1116
1	29951573	29952691	TCONS_00009919	o	1118
1	12067844	12068963	TCONS_00012423	o	1119
1	35962390	35963510	TCONS_00014058	o	1120
1	19133385	19134507	TCONS_00014176	u	1122
1	3040504	3041628	TCONS_00000516	o	1124
1	18943783	18944910	TCONS_00012967	u	1127
1	27317306	27318435	TCONS_00009528	o	1129
1	27317306	27318435	TCONS_00009527	o	1129
1	40617409	40618540	TCONS_00014204	i	1131
1	28250602	28251734	TCONS_00003657	o	1132
1	23534278	23535410	TCONS_00012183	u	1132
1	635325	636458	TCONS_00013750	o	1133
1	23584859	23585994	TCONS_00009030	o	1135
1	41539758	41540893	TCONS_00014868	o	1135
1	20240548	20241692	TCONS_00008637	o	1144
1	24487366	24488513	TCONS_00012522	o	1147
1	21039083	21040231	TCONS_00013901	o	1148
1	32321936	32323086	TCONS_00012633	o	1150
1	27032119	27033274	TCONS_00013562	o	1155
1	14616068	14617223	TCONS_00012163	u	1155
1	10520294	10521449	TCONS_00007621	x	1155
1	4697238	4698394	TCONS_00006776	o	1156
1	40423816	40424975	TCONS_00014908	u	1159
1	30666642	30667813	TCONS_00004059	o	1171
1	35121614	35122788	TCONS_00013154	o	1174
1	3445430	3446605	TCONS_00000584	o	1175
1	8504446	8505621	TCONS_00001283	u	1175
1	35202934	35204109	TCONS_00014193	u	1175
1	25561768	25562950	TCONS_00012189	i	1182
1	43177621	43178803	TCONS_00014152	o	1182
1	24487374	24488556	TCONS_00003137	u	1182
1	42327874	42329060	TCONS_00013736	o	1186
1	20041617	20042808	TCONS_00002581	o	1191
1	24484488	24485681	TCONS_00012522	o	1193
1	38928856	38930063	TCONS_00012728	o	1207
1	36286798	36288006	TCONS_00004914	o	1208
1	27240118	27241330	TCONS_00009510	o	1212
1	25067254	25068468	TCONS_00012529	o	1214
1	34661658	34662873	TCONS_00014795	x	1215
1	6957514	6958730	TCONS_00012875	o	1216
1	30048764	30049982	TCONS_00012595	o	1218
1	35513429	35514656	TCONS_00014051	o	1227
1	14897750	14898978	TCONS_00013479	o	1228
1	9526178	9527407	TCONS_00001425	o	1229
1	21923801	21925035	TCONS_00002799	o	1234
1	10830966	10832202	TCONS_00001584	o	1236
1	40029487	40030728	TCONS_00011564	o	1241
1	30048728	30049982	TCONS_00014404	o	1254
1	27996393	27997649	TCONS_00003620	o	1256
1	10965807	10967066	TCONS_00001599	o	1259
1	6957514	6958773	TCONS_00007109	o	1259
1	21944793	21946059	TCONS_00002804	o	1266
1	1161108	1162378	TCONS_00013371	x	1270
1	42327874	42329147	TCONS_00005903	o	1273
1	42327874	42329147	TCONS_00005902	o	1273
1	42327874	42329147	TCONS_00005901	o	1273
1	41397790	41399073	TCONS_00011801	o	1283
1	10830836	10832120	TCONS_00007651	o	1284
1	21039083	21040379	TCONS_00013902	o	1296
1	2417635	2418934	TCONS_00014239	o	1299
1	16839087	16840392	TCONS_00002262	u	1305
1	41741169	41742475	TCONS_00011857	o	1306
1	36102971	36104281	TCONS_00014813	o	1310
1	36102971	36104288	TCONS_00014063	o	1317
1	37275751	37277070	TCONS_00011093	o	1319
1	485171	486492	TCONS_00012281	o	1321
1	18720539	18721860	TCONS_00013886	o	1321
1	39411898	39413221	TCONS_00005397	o	1323
1	34664267	34665591	TCONS_00010709	o	1324
1	4697704	4699036	TCONS_00006775	o	1332
1	25848185	25849519	TCONS_00014185	u	1334
1	13342891	13344227	TCONS_00012934	o	1336
1	14897750	14899091	TCONS_00012444	o	1341
1	13775310	13776654	TCONS_00012432	o	1344
1	13775310	13776654	TCONS_00013474	o	1344
1	21892726	21894071	TCONS_00002794	o	1345
1	32106876	32108223	TCONS_00013104	o	1347
1	41145267	41146614	TCONS_00014119	o	1347
1	23748957	23750308	TCONS_00009048	o	1351
1	9808818	9810178	TCONS_00014598	o	1360
1	17228195	17229558	TCONS_00014636	x	1363
1	27367535	27368900	TCONS_00014386	o	1365
1	41145247	41146614	TCONS_00011766	o	1367
1	30402365	30403740	TCONS_00014744	o	1375
1	36102969	36104346	TCONS_00013165	o	1377
1	30047134	30048513	TCONS_00014404	o	1379
1	17228195	17229574	TCONS_00013878	x	1379
1	2665085	2666465	TCONS_00012805	o	1380
1	30047120	30048505	TCONS_00012595	o	1385
1	42325726	42327113	TCONS_00005903	o	1387
1	42325726	42327113	TCONS_00005902	o	1387
1	42325726	42327117	TCONS_00005901	o	1391
1	17228195	17229586	TCONS_00008306	x	1391
1	35746265	35747657	TCONS_00013160	o	1392
1	42325717	42327117	TCONS_00013736	o	1400
1	9472971	9474391	TCONS_00014165	i	1420
1	42547600	42549034	TCONS_00013740	o	1434
1	42547600	42549034	TCONS_00013739	o	1434
1	8524277	8525714	TCONS_00007349	o	1437
1	5703582	5705021	TCONS_00013413	i	1439
1	41242438	41243889	TCONS_00005715	o	1451
1	15853116	15854568	TCONS_00013481	o	1452
1	28848373	28849832	TCONS_00013073	o	1459
1	25322288	25323749	TCONS_00012534	u	1461
1	12129630	12131095	TCONS_00007790	o	1465
1	15853158	15854625	TCONS_00014321	o	1467
1	25066171	25067638	TCONS_00012530	o	1467
1	25322288	25323762	TCONS_00003258	u	1474
1	25322288	25323762	TCONS_00003259	u	1474
1	40477240	40478724	TCONS_00005564	o	1484
1	40477240	40478724	TCONS_00013719	o	1484
1	17276817	17278302	TCONS_00008314	o	1485
1	33518526	33520015	TCONS_00013128	u	1489
1	13452992	13454487	TCONS_00007923	x	1495
1	27843400	27844906	TCONS_00009609	o	1506
1	27843400	27844909	TCONS_00009610	o	1509
1	40330847	40332369	TCONS_00012747	o	1522
1	42037517	42039055	TCONS_00014129	o	1538
1	1490993	1492535	TCONS_00013372	o	1542
1	1490993	1492535	TCONS_00000265	o	1542
1	14746981	14748525	TCONS_00012437	o	1544
1	38749572	38751117	TCONS_00013701	o	1545
1	43243841	43245392	TCONS_00014515	o	1551
1	5702800	5704353	TCONS_00000879	i	1553
1	31672925	31674478	TCONS_00014753	u	1553
1	20857793	20859346	TCONS_00014178	u	1553
1	12395271	12396832	TCONS_00013466	u	1561
1	12395271	12396832	TCONS_00012426	u	1561
1	12395271	12396832	TCONS_00001792	u	1561
1	3040057	3041628	TCONS_00000515	o	1571
1	18130245	18131817	TCONS_00013885	o	1572
1	2847291	2848864	TCONS_00006469	o	1573
1	31672925	31674517	TCONS_00013996	u	1592
1	17560761	17562366	TCONS_00002312	o	1605
1	33535676	33537287	TCONS_00004501	x	1611
1	24282795	24284418	TCONS_00009107	o	1623
1	24282795	24284418	TCONS_00013920	o	1623
1	19095475	19097120	TCONS_00008514	o	1645
1	35192730	35194379	TCONS_00004754	o	1649
1	41712455	41714110	TCONS_00005783	o	1655
1	35192723	35194379	TCONS_00004755	o	1656
1	35192712	35194379	TCONS_00004756	o	1667
1	37417036	37418729	TCONS_00014830	o	1693
1	37417036	37418729	TCONS_00011117	o	1693
1	30059267	30060972	TCONS_00012596	o	1705
1	30059267	30060972	TCONS_00003924	o	1705
1	9191869	9193587	TCONS_00013453	o	1718
1	35721021	35722744	TCONS_00010859	o	1723
1	35721021	35722744	TCONS_00010860	o	1723
1	30059267	30060994	TCONS_00013597	o	1727
1	10508754	10510487	TCONS_00001551	o	1733
1	39016195	39017928	TCONS_00011402	o	1733
1	24282684	24284418	TCONS_00013014	o	1734
1	34688017	34689753	TCONS_00014040	o	1736
1	34685996	34687739	TCONS_00014040	o	1743
1	30084014	30085762	TCONS_00003934	o	1748
1	30084014	30085762	TCONS_00003933	o	1748
1	34663841	34665591	TCONS_00014796	o	1750
1	34663841	34665591	TCONS_00010708	o	1750
1	12395271	12397025	TCONS_00014304	u	1754
1	12395271	12397025	TCONS_00014305	u	1754
1	28831434	28833192	TCONS_00013072	u	1758
1	8949352	8951117	TCONS_00007411	o	1765
1	41712336	41714110	TCONS_00005782	o	1774
1	22723945	22725728	TCONS_00002906	o	1783
1	22723945	22725728	TCONS_00013522	o	1783
1	9316276	9318078	TCONS_00001396	o	1802
1	2683222	2685042	TCONS_00013769	o	1820
1	34689925	34691746	TCONS_00014435	o	1821
1	17945024	17946847	TCONS_00002356	o	1823
1	17945024	17946847	TCONS_00002357	o	1823
1	18130245	18132078	TCONS_00008423	o	1833
1	17565659	17567499	TCONS_00008353	o	1840
1	21896057	21897928	TCONS_00002794	o	1871
1	30216446	30218322	TCONS_00013987	o	1876
1	7872772	7874649	TCONS_00014890	i	1877
1	30214447	30216337	TCONS_00013987	o	1890
1	14744917	14746871	TCONS_00012437	o	1954
1	30059267	30061273	TCONS_00014405	o	2006
1	20041617	20043633	TCONS_00002583	o	2016
1	863115	865132	TCONS_00000159	o	2017
1	18828883	18830909	TCONS_00012172	i	2026
1	2683222	2685267	TCONS_00012806	o	2045
1	36696939	36698991	TCONS_00014819	o	2052
1	17945024	17947079	TCONS_00012469	o	2055
1	21944328	21946384	TCONS_00008831	o	2056
[truncated: 13,133 more rows]

## Sheet: IR29
Table S2. Details of the salt-responsive noncoding RNA .
Chr.No	Start	end	Transcript ID	Class Code	length
1	2687093	2687111	TCONS_00014452	o	18
1	5418740	5418758	TCONS_00000838	u	18
1	28175397	28175416	TCONS_00003676	o	19
1	30558786	30558805	TCONS_00004065	o	19
1	28014187	28014207	TCONS_00013719	o	20
1	38284977	38284997	TCONS_00011334	o	20
1	715074	715095	TCONS_00000128	u	21
1	27365062	27365084	TCONS_00014615	o	22
1	34094724	34094746	TCONS_00013811	o	22
1	4038930	4038952	TCONS_00012935	u	22
1	20305835	20305857	TCONS_00008683	u	22
1	6188348	6188371	TCONS_00012971	o	23
1	38286461	38286484	TCONS_00013323	o	23
1	25148043	25148067	TCONS_00003267	o	24
1	18422579	18422603	TCONS_00014079	o	24
1	24282379	24282403	TCONS_00014119	o	24
1	3445171	3445197	TCONS_00012394	o	26
1	22367618	22367644	TCONS_00008930	o	26
1	18613446	18613473	TCONS_00002443	o	27
1	37020346	37020373	TCONS_00012772	o	27
1	43176941	43176968	TCONS_00012193	o	27
1	26705773	26705801	TCONS_00009508	o	28
1	19919654	19919682	TCONS_00014914	u	28
1	18613444	18613473	TCONS_00002444	o	29
1	25837412	25837441	TCONS_00013699	o	29
1	38283706	38283735	TCONS_00011334	o	29
1	20034230	20034259	TCONS_00014089	x	29
1	33220966	33220996	TCONS_00004481	u	30
1	35522258	35522289	TCONS_00010892	o	31
1	32179600	32179631	TCONS_00014996	u	31
1	26422051	26422083	TCONS_00014598	o	32
1	18988371	18988403	TCONS_00012533	u	32
1	29319441	29319474	TCONS_00013732	o	33
1	9801786	9801819	TCONS_00014865	o	33
1	9802045	9802078	TCONS_00014867	o	33
1	9802045	9802078	TCONS_00014868	o	33
1	43178881	43178914	TCONS_00014365	o	33
1	32319593	32319626	TCONS_00013230	x	33
1	2475665	2475699	TCONS_00006438	x	34
1	2036381	2036416	TCONS_00014446	o	35
1	10830836	10830871	TCONS_00001593	o	35
1	36772970	36773005	TCONS_00005024	o	35
1	9660435	9660470	TCONS_00013015	o	35
1	22691137	22691172	TCONS_00014105	o	35
1	33642568	33642604	TCONS_00014675	o	36
1	37678107	37678143	TCONS_00011223	u	36
1	22713052	22713089	TCONS_00002921	o	37
1	29668537	29668574	TCONS_00013197	o	37
1	19105195	19105232	TCONS_00002516	u	37
1	32661980	32662017	TCONS_00013234	u	37
1	32661980	32662017	TCONS_00014206	u	37
1	9796442	9796480	TCONS_00014025	o	38
1	9796442	9796480	TCONS_00014024	o	38
1	9796442	9796480	TCONS_00007577	o	38
1	9796442	9796480	TCONS_00013019	o	38
1	9796442	9796480	TCONS_00014865	o	38
1	37838467	37838505	TCONS_00012797	x	38
1	2836167	2836206	TCONS_00012912	o	39
1	30843967	30844006	TCONS_00010121	o	39
1	13455501	13455540	TCONS_00001910	u	39
1	23532723	23532762	TCONS_00014110	u	39
1	30843967	30844006	TCONS_00014186	u	39
1	9525989	9526029	TCONS_00001432	o	40
1	40018751	40018791	TCONS_00005509	o	40
1	30842116	30842156	TCONS_00010121	o	40
1	29656303	29656343	TCONS_00013196	u	40
1	31676233	31676273	TCONS_00014192	u	40
1	17943339	17943380	TCONS_00002366	o	41
1	17943339	17943380	TCONS_00012524	o	41
1	17943339	17943380	TCONS_00013630	o	41
1	17943339	17943380	TCONS_00002365	o	41
1	35745455	35745496	TCONS_00013289	o	41
1	9193791	9193833	TCONS_00013571	o	42
1	37421648	37421690	TCONS_00013312	o	42
1	37421648	37421690	TCONS_00011189	o	42
1	37421648	37421690	TCONS_00011188	o	42
1	39707168	39707210	TCONS_00011593	u	42
1	33220966	33221009	TCONS_00012717	u	43
1	33220966	33221009	TCONS_00012715	u	43
1	32179715	32179758	TCONS_00014198	u	43
1	26425206	26425249	TCONS_00014139	x	43
1	22713052	22713096	TCONS_00013660	o	44
1	40478826	40478870	TCONS_00013894	o	44
1	24282860	24282904	TCONS_00014938	o	44
1	36029895	36029939	TCONS_00010978	o	44
1	37422079	37422123	TCONS_00011190	u	44
1	39707017	39707061	TCONS_00011593	u	44
1	27853833	27853878	TCONS_00014619	o	45
1	27853833	27853878	TCONS_00014618	o	45
1	27853833	27853878	TCONS_00013715	o	45
1	27853833	27853878	TCONS_00013716	o	45
1	27853833	27853878	TCONS_00003622	o	45
1	30841000	30841045	TCONS_00010121	o	45
1	35961182	35961227	TCONS_00013295	o	45
1	35961182	35961227	TCONS_00014257	o	45
1	35961182	35961227	TCONS_00010965	o	45
1	37421939	37421984	TCONS_00011189	o	45
1	37421939	37421984	TCONS_00011188	o	45
1	34085631	34085677	TCONS_00013810	o	46
1	2837382	2837428	TCONS_00012912	o	46
1	30844111	30844157	TCONS_00010121	o	46
1	37422077	37422123	TCONS_00013312	o	46
1	37422077	37422123	TCONS_00011189	o	46
1	37422077	37422123	TCONS_00011188	o	46
1	33217291	33217337	TCONS_00014672	u	46
1	30844111	30844157	TCONS_00014186	u	46
1	168874	168921	TCONS_00012344	o	47
1	168874	168921	TCONS_00012342	o	47
1	17933591	17933638	TCONS_00002366	o	47
1	17933591	17933638	TCONS_00012524	o	47
1	17933591	17933638	TCONS_00013630	o	47
1	17933591	17933638	TCONS_00002365	o	47
1	41711901	41711948	TCONS_00005808	o	47
1	21840793	21840840	TCONS_00014098	o	47
1	30982692	30982739	TCONS_00014188	o	47
1	35765062	35765109	TCONS_00013291	o	47
1	13455960	13456007	TCONS_00012483	u	47
1	12924568	12924616	TCONS_00013048	o	48
1	36214598	36214646	TCONS_00004931	u	48
1	42669413	42669461	TCONS_00013395	u	48
1	37421111	37421160	TCONS_00013312	o	49
1	37421520	37421569	TCONS_00013312	o	49
1	37421111	37421160	TCONS_00011189	o	49
1	37421520	37421569	TCONS_00011189	o	49
1	37421111	37421160	TCONS_00011188	o	49
1	37421520	37421569	TCONS_00011188	o	49
1	29318324	29318374	TCONS_00014634	o	50
1	35519088	35519138	TCONS_00010892	o	50
1	13454146	13454196	TCONS_00013600	u	50
1	13454146	13454196	TCONS_00012483	u	50
1	13454146	13454196	TCONS_00014527	u	50
1	13454146	13454196	TCONS_00012484	u	50
1	13454146	13454196	TCONS_00001910	u	50
1	43058306	43058356	TCONS_00012168	u	50
1	9803337	9803388	TCONS_00013019	o	51
1	37419542	37419593	TCONS_00013312	o	51
1	37419542	37419593	TCONS_00011189	o	51
1	37419542	37419593	TCONS_00011188	o	51
1	9800691	9800743	TCONS_00014025	o	52
1	9800691	9800743	TCONS_00014024	o	52
1	9800691	9800743	TCONS_00007577	o	52
1	9801957	9802009	TCONS_00007577	o	52
1	9800691	9800743	TCONS_00013019	o	52
1	9800691	9800743	TCONS_00014865	o	52
1	38285168	38285220	TCONS_00011334	o	52
1	31676233	31676285	TCONS_00014193	u	52
1	169322	169375	TCONS_00012342	o	53
1	2688189	2688242	TCONS_00014454	o	53
1	15542992	15543045	TCONS_00012502	o	53
1	28744056	28744109	TCONS_00003761	o	53
1	12924718	12924771	TCONS_00014881	o	53
1	30842996	30843049	TCONS_00010121	o	53
1	4041227	4041280	TCONS_00012935	u	53
1	29655943	29655996	TCONS_00014171	u	53
1	38802059	38802112	TCONS_00014297	u	53
1	38802059	38802112	TCONS_00013335	u	53
1	43056718	43056771	TCONS_00012168	u	53
1	28827284	28827338	TCONS_00003774	o	54
1	28827284	28827338	TCONS_00012641	o	54
1	28826309	28826363	TCONS_00014627	o	54
1	28827284	28827338	TCONS_00014627	o	54
1	1684756	1684810	TCONS_00014786	o	54
1	25321039	25321093	TCONS_00003291	u	54
1	25321039	25321093	TCONS_00014591	u	54
1	25321039	25321093	TCONS_00014592	u	54
1	25321039	25321093	TCONS_00003294	u	54
1	5731492	5731546	TCONS_00013985	u	54
1	5741232	5741287	TCONS_00013990	u	55
1	28186349	28186404	TCONS_00014966	u	55
1	32663434	32663489	TCONS_00014206	u	55
1	40103542	40103597	TCONS_00015074	u	55
1	27854391	27854447	TCONS_00014619	o	56
1	27854391	27854447	TCONS_00014618	o	56
1	27854391	27854447	TCONS_00003622	o	56
1	26705641	26705697	TCONS_00009508	o	56
1	26705641	26705697	TCONS_00009509	o	56
1	26705641	26705697	TCONS_00009510	o	56
1	29653586	29653642	TCONS_00013197	o	56
1	29653750	29653806	TCONS_00013197	o	56
1	2877519	2877575	TCONS_00012389	u	56
1	29653586	29653642	TCONS_00014171	u	56
1	29653750	29653806	TCONS_00014171	u	56
1	29653586	29653642	TCONS_00013196	u	56
1	29653750	29653806	TCONS_00013196	u	56
1	937235	937292	TCONS_00012360	o	57
1	34562906	34562963	TCONS_00010746	o	57
1	34562906	34562963	TCONS_00015026	o	57
1	34562906	34562963	TCONS_00013262	o	57
1	715215	715272	TCONS_00000128	u	57
1	40601548	40601605	TCONS_00014750	u	57
1	9016108	9016166	TCONS_00014506	o	58
1	9016108	9016166	TCONS_00001357	o	58
1	9016108	9016166	TCONS_00001356	o	58
1	17226920	17226978	TCONS_00014066	o	58
1	31676095	31676153	TCONS_00014192	u	58
1	31676095	31676153	TCONS_00014193	u	58
1	17226920	17226978	TCONS_00008340	x	58
1	17226920	17226978	TCONS_00008341	x	58
1	34937760	34937819	TCONS_00012739	o	59
1	9802154	9802213	TCONS_00013019	o	59
1	9802154	9802213	TCONS_00014867	o	59
1	9802154	9802213	TCONS_00014868	o	59
1	33218191	33218250	TCONS_00004481	u	59
1	32179715	32179774	TCONS_00014996	u	59
1	29666809	29666869	TCONS_00013197	o	60
1	30491816	30491876	TCONS_00013209	o	60
1	30491816	30491876	TCONS_00010069	o	60
1	30491816	30491876	TCONS_00010070	o	60
1	35961167	35961227	TCONS_00015041	o	60
1	35961167	35961227	TCONS_00010966	o	60
1	32662160	32662220	TCONS_00013234	u	60
1	38802387	38802447	TCONS_00014297	u	60
1	38802387	38802447	TCONS_00013335	u	60
1	42555537	42555597	TCONS_00014769	x	60
1	14755054	14755115	TCONS_00013608	o	61
1	41711887	41711948	TCONS_00013905	o	61
1	32179580	32179641	TCONS_00014198	u	61
1	30843821	30843883	TCONS_00010121	o	62
1	18985897	18985959	TCONS_00012533	u	62
1	34459496	34459558	TCONS_00015023	u	62
1	40103391	40103453	TCONS_00015074	u	62
1	20308694	20308756	TCONS_00008685	x	62
1	20308694	20308756	TCONS_00014090	x	62
1	20308694	20308756	TCONS_00008684	x	62
1	20308694	20308756	TCONS_00013094	x	62
1	20308694	20308756	TCONS_00014918	x	62
1	17944872	17944935	TCONS_00002366	o	63
1	17944872	17944935	TCONS_00012524	o	63
1	17944872	17944935	TCONS_00013630	o	63
1	17944872	17944935	TCONS_00002365	o	63
1	42173093	42173156	TCONS_00012859	o	63
1	9800545	9800608	TCONS_00014025	o	63
1	9800545	9800608	TCONS_00014024	o	63
1	9800545	9800608	TCONS_00007577	o	63
1	9800545	9800608	TCONS_00013019	o	63
1	9800545	9800608	TCONS_00014865	o	63
1	19097355	19097418	TCONS_00008551	o	63
1	35514977	35515040	TCONS_00010890	o	63
1	35514977	35515040	TCONS_00013283	o	63
1	717053	717116	TCONS_00000128	u	63
1	22713272	22713335	TCONS_00002923	u	63
1	30843820	30843883	TCONS_00014186	u	63
1	4071176	4071239	TCONS_00000667	x	63
1	27267978	27268041	TCONS_00009582	x	63
1	2688178	2688242	TCONS_00013509	o	64
1	8921344	8921408	TCONS_00013007	o	64
1	9626557	9626621	TCONS_00001438	u	64
1	33220072	33220136	TCONS_00012715	u	64
1	6661125	6661189	TCONS_00012978	x	64
1	22723524	22723589	TCONS_00013660	o	65
1	22723524	22723589	TCONS_00012567	o	65
1	22723524	22723589	TCONS_00002925	o	65
1	35521687	35521752	TCONS_00010892	o	65
1	37422208	37422273	TCONS_00013312	o	65
1	37422208	37422273	TCONS_00011189	o	65
1	37422208	37422273	TCONS_00011188	o	65
1	37422208	37422273	TCONS_00011190	u	65
1	38801900	38801965	TCONS_00013335	u	65
1	43056891	43056956	TCONS_00012168	u	65
1	37422353	37422419	TCONS_00011188	o	66
1	12126385	12126451	TCONS_00001762	u	66
1	20305654	20305720	TCONS_00013092	u	66
1	37422353	37422419	TCONS_00011190	u	66
1	20305654	20305720	TCONS_00008684	x	66
1	6621491	6621558	TCONS_00012976	o	67
1	7187009	7187076	TCONS_00007180	o	67
1	9805019	9805086	TCONS_00014867	o	67
1	9805019	9805086	TCONS_00014868	o	67
1	34661660	34661727	TCONS_00015029	o	67
1	13455247	13455314	TCONS_00014527	u	67
1	13455247	13455314	TCONS_00001910	u	67
1	32662292	32662359	TCONS_00013234	u	67
1	632828	632896	TCONS_00012353	o	68
1	2036680	2036748	TCONS_00014446	o	68
1	22718772	22718840	TCONS_00002925	o	68
1	40016880	40016948	TCONS_00005509	o	68
1	2674960	2675028	TCONS_00014794	o	68
1	30842693	30842761	TCONS_00010121	o	68
1	35521305	35521373	TCONS_00010892	o	68
1	39849292	39849360	TCONS_00013351	o	68
1	43177319	43177387	TCONS_00012193	o	68
1	43177319	43177387	TCONS_00014365	o	68
1	32661575	32661643	TCONS_00013234	u	68
1	32661575	32661643	TCONS_00014206	u	68
1	37674131	37674199	TCONS_00011223	u	68
1	38576118	38576186	TCONS_00005309	x	68
1	9015757	9015826	TCONS_00001357	o	69
1	9015757	9015826	TCONS_00001356	o	69
1	9766207	9766276	TCONS_00001456	o	69
1	9801786	9801855	TCONS_00014025	o	69
1	9801786	9801855	TCONS_00014024	o	69
1	18438022	18438091	TCONS_00014906	o	69
1	34661658	34661727	TCONS_00010775	o	69
1	31486655	31486724	TCONS_00004226	u	69
1	32661575	32661644	TCONS_00010444	u	69
1	20043563	20043633	TCONS_00002598	o	70
1	20043563	20043633	TCONS_00012549	o	70
1	20043563	20043633	TCONS_00002599	o	70
1	8921161	8921231	TCONS_00013007	o	70
1	29654047	29654117	TCONS_00013197	o	70
1	29654047	29654117	TCONS_00014171	u	70
1	29654047	29654117	TCONS_00013196	u	70
1	15851219	15851290	TCONS_00002174	o	71
1	17944337	17944408	TCONS_00002366	o	71
1	17944337	17944408	TCONS_00012524	o	71
1	17944337	17944408	TCONS_00013630	o	71
1	17944337	17944408	TCONS_00002365	o	71
1	40019040	40019111	TCONS_00005509	o	71
1	43177115	43177186	TCONS_00012193	o	71
1	43177470	43177541	TCONS_00012193	o	71
1	43177470	43177541	TCONS_00014365	o	71
1	2876959	2877030	TCONS_00012389	u	71
1	15542992	15543064	TCONS_00002149	o	72
1	34939020	34939092	TCONS_00004759	o	72
1	9806311	9806383	TCONS_00007579	o	72
1	27845023	27845095	TCONS_00013166	o	72
1	27845023	27845095	TCONS_00009677	o	72
1	22713412	22713485	TCONS_00013660	o	73
1	27682887	27682960	TCONS_00014962	o	73
1	37419882	37419955	TCONS_00013312	o	73
1	37419882	37419955	TCONS_00011189	o	73
1	37419882	37419955	TCONS_00011188	o	73
1	38283528	38283601	TCONS_00011334	o	73
1	38283528	38283601	TCONS_00013323	o	73
1	38283528	38283601	TCONS_00011335	o	73
1	22713412	22713485	TCONS_00002923	u	73
1	22716097	22716171	TCONS_00013660	o	74
1	28744215	28744289	TCONS_00003761	o	74
1	27319157	27319231	TCONS_00009593	o	74
1	25321657	25321731	TCONS_00003291	u	74
1	25321657	25321731	TCONS_00014591	u	74
1	42555523	42555597	TCONS_00012866	x	74
1	6621696	6621771	TCONS_00007080	o	75
1	6621696	6621771	TCONS_00012977	o	75
1	29324055	29324130	TCONS_00009898	o	75
1	27852980	27853056	TCONS_00014618	o	76
1	27852980	27853056	TCONS_00013715	o	76
1	6188243	6188319	TCONS_00007024	o	76
1	6622215	6622291	TCONS_00012975	o	76
1	6622215	6622291	TCONS_00007080	o	76
1	13457720	13457796	TCONS_00013600	u	76
1	27852980	27853056	TCONS_00012626	u	76
1	4041367	4041443	TCONS_00012935	u	76
1	42671085	42671161	TCONS_00013395	u	76
1	42671085	42671161	TCONS_00014358	u	76
1	12136714	12136790	TCONS_00001764	x	76
1	17227680	17227756	TCONS_00008341	x	76
1	37678312	37678388	TCONS_00014279	x	76
1	2686102	2686179	TCONS_00006461	o	77
1	41729463	41729540	TCONS_00014335	o	77
1	38801888	38801965	TCONS_00014297	u	77
1	22713257	22713335	TCONS_00013660	o	78
1	34939020	34939098	TCONS_00012739	o	78
1	34939020	34939098	TCONS_00012740	o	78
1	29670064	29670142	TCONS_00013197	o	78
1	27852977	27853056	TCONS_00014619	o	79
1	27852977	27853056	TCONS_00013716	o	79
1	30560557	30560636	TCONS_00013756	o	79
1	41729463	41729542	TCONS_00013377	o	79
1	5418493	5418572	TCONS_00000838	u	79
1	5418493	5418572	TCONS_00000840	u	79
1	12126372	12126451	TCONS_00001761	u	79
1	38802994	38803073	TCONS_00014297	u	79
1	38802994	38803073	TCONS_00013335	u	79
1	43058449	43058528	TCONS_00012168	u	79
1	27958514	27958594	TCONS_00014620	o	80
1	29653415	29653495	TCONS_00013197	o	80
1	29655355	29655435	TCONS_00013197	o	80
1	33463751	33463831	TCONS_00013247	o	80
1	35725059	35725139	TCONS_00010922	o	80
1	35725059	35725139	TCONS_00015038	o	80
1	35961182	35961262	TCONS_00015040	o	80
1	37421771	37421851	TCONS_00011189	o	80
1	37421771	37421851	TCONS_00011188	o	80
1	29653415	29653495	TCONS_00014171	u	80
1	29655355	29655435	TCONS_00014171	u	80
1	29653415	29653495	TCONS_00013196	u	80
1	29655355	29655435	TCONS_00013196	u	80
1	16710762	16710842	TCONS_00013621	x	80
1	34663665	34663746	TCONS_00015029	o	81
1	37421229	37421310	TCONS_00013312	o	81
1	37421229	37421310	TCONS_00011189	o	81
1	37421229	37421310	TCONS_00011188	o	81
1	37672138	37672219	TCONS_00011223	u	81
1	24273812	24273894	TCONS_00014118	o	82
1	29653217	29653299	TCONS_00013197	o	82
1	42367303	42367385	TCONS_00015107	o	82
1	43177104	43177186	TCONS_00014365	o	82
1	5734091	5734173	TCONS_00012967	u	82
1	29653217	29653299	TCONS_00014171	u	82
1	29653217	29653299	TCONS_00013196	u	82
1	38803557	38803639	TCONS_00014297	u	82
1	38803557	38803639	TCONS_00013335	u	82
1	17226920	17227002	TCONS_00013067	x	82
1	37679813	37679895	TCONS_00014279	x	82
1	9015342	9015425	TCONS_00014506	o	83
1	9015342	9015425	TCONS_00001357	o	83
1	9015342	9015425	TCONS_00001356	o	83
1	17938872	17938955	TCONS_00002366	o	83
1	17938872	17938955	TCONS_00002365	o	83
1	9808361	9808444	TCONS_00013020	o	83
1	9808361	9808444	TCONS_00013021	o	83
1	14598182	14598265	TCONS_00008104	o	83
1	22369007	22369090	TCONS_00008930	o	83
1	27684103	27684186	TCONS_00014962	o	83
1	34689732	34689815	TCONS_00013271	o	83
1	18989155	18989238	TCONS_00012533	u	83
1	19001491	19001575	TCONS_00013637	o	84
1	4042008	4042092	TCONS_00012935	u	84
1	20305654	20305738	TCONS_00008683	u	84
1	2417635	2417720	TCONS_00000415	o	85
1	42173093	42173178	TCONS_00014767	o	85
1	17567585	17567670	TCONS_00014072	o	85
1	41729463	41729548	TCONS_00011932	o	85
1	9803776	9803862	TCONS_00014867	o	86
1	9803776	9803862	TCONS_00014868	o	86
1	35034594	35034680	TCONS_00013276	o	86
1	35961341	35961427	TCONS_00015040	o	86
1	35961341	35961427	TCONS_00013295	o	86
1	35961341	35961427	TCONS_00015041	o	86
1	35961341	35961427	TCONS_00014257	o	86
1	35961341	35961427	TCONS_00010965	o	86
1	35961341	35961427	TCONS_00010966	o	86
1	9801786	9801873	TCONS_00007577	o	87
1	9801786	9801873	TCONS_00013019	o	87
1	5418194	5418281	TCONS_00000838	u	87
1	5418194	5418281	TCONS_00000840	u	87
1	25321462	25321549	TCONS_00003291	u	87
1	25321462	25321549	TCONS_00014591	u	87
1	25321462	25321549	TCONS_00014592	u	87
1	25321462	25321549	TCONS_00003294	u	87
1	42667047	42667134	TCONS_00013395	u	87
1	42302873	42302960	TCONS_00013382	x	87
1	32028540	32028628	TCONS_00013780	o	88
1	4615404	4615492	TCONS_00006785	o	88
1	35519503	35519591	TCONS_00010892	o	88
1	4042178	4042266	TCONS_00012935	u	88
1	12090917	12091005	TCONS_00013042	u	88
1	9810466	9810555	TCONS_00013021	o	89
1	34561692	34561781	TCONS_00010746	o	89
1	38802795	38802884	TCONS_00014297	u	89
1	38802795	38802884	TCONS_00013335	u	89
1	3445198	3445288	TCONS_00013516	o	90
1	32440977	32441067	TCONS_00004370	o	90
1	22367733	22367823	TCONS_00008930	o	90
1	26705828	26705918	TCONS_00009510	o	90
1	41029321	41029411	TCONS_00014324	o	90
1	41729650	41729740	TCONS_00013377	o	90
1	4040453	4040543	TCONS_00012935	u	90
1	169284	169375	TCONS_00012344	o	91
1	27853975	27854066	TCONS_00014619	o	91
1	27853975	27854066	TCONS_00013715	o	91
1	27853975	27854066	TCONS_00003622	o	91
1	9810466	9810557	TCONS_00014868	o	91
1	28122590	28122681	TCONS_00009719	o	91
1	27034232	27034323	TCONS_00014957	u	91
1	42671070	42671161	TCONS_00012099	u	91
1	17941689	17941781	TCONS_00002366	o	92
1	17941689	17941781	TCONS_00012524	o	92
1	17941689	17941781	TCONS_00013630	o	92
1	17941689	17941781	TCONS_00002365	o	92
1	15417446	15417538	TCONS_00008196	o	92
1	29655530	29655622	TCONS_00014171	u	92
1	29655530	29655622	TCONS_00013196	u	92
1	16711720	16711812	TCONS_00013621	x	92
1	16711720	16711812	TCONS_00002264	x	92
1	9799882	9799975	TCONS_00007577	o	93
1	9799882	9799975	TCONS_00013019	o	93
1	25320805	25320898	TCONS_00003294	u	93
1	8472174	8472268	TCONS_00007387	o	94
1	34561692	34561786	TCONS_00015026	o	94
1	34561692	34561786	TCONS_00013262	o	94
1	41541427	41541521	TCONS_00014329	o	94
1	30843639	30843733	TCONS_00014186	u	94
1	10470938	10471033	TCONS_00001550	o	95
1	17937397	17937492	TCONS_00002366	o	95
1	17937397	17937492	TCONS_00012524	o	95
1	17937397	17937492	TCONS_00013630	o	95
1	17937397	17937492	TCONS_00002365	o	95
1	40016673	40016768	TCONS_00005509	o	95
1	9803337	9803432	TCONS_00014867	o	95
1	9806081	9806176	TCONS_00014867	o	95
1	9803337	9803432	TCONS_00014868	o	95
1	9806081	9806176	TCONS_00014868	o	95
1	9810466	9810561	TCONS_00007579	o	95
1	9810466	9810561	TCONS_00014027	o	95
1	24282542	24282637	TCONS_00013123	o	95
1	24282542	24282637	TCONS_00014119	o	95
1	27476891	27476986	TCONS_00014149	o	95
1	27476891	27476986	TCONS_00014148	o	95
1	16711717	16711812	TCONS_00013622	x	95
1	15542288	15542384	TCONS_00012502	o	96
1	15542288	15542384	TCONS_00002150	o	96
1	15542288	15542384	TCONS_00002149	o	96
1	15542288	15542384	TCONS_00002148	o	96
1	17933363	17933459	TCONS_00002366	o	96
1	17937211	17937307	TCONS_00002366	o	96
1	17933363	17933459	TCONS_00012524	o	96
1	17937211	17937307	TCONS_00012524	o	96
1	17933363	17933459	TCONS_00013630	o	96
1	17937211	17937307	TCONS_00013630	o	96
1	17933363	17933459	TCONS_00002365	o	96
1	17937211	17937307	TCONS_00002365	o	96
1	27854167	27854263	TCONS_00014619	o	96
1	27854167	27854263	TCONS_00003622	o	96
1	27682469	27682565	TCONS_00014962	o	96
1	35963150	35963246	TCONS_00013295	o	96
1	35963150	35963246	TCONS_00015041	o	96
1	35963150	35963246	TCONS_00014257	o	96
1	35963150	35963246	TCONS_00010966	o	96
1	41729179	41729275	TCONS_00011933	o	96
1	41729179	41729275	TCONS_00013377	o	96
1	41729179	41729275	TCONS_00014335	o	96
1	41729179	41729275	TCONS_00011932	o	96
1	20305835	20305931	TCONS_00013092	u	96
1	42554657	42554753	TCONS_00012866	x	96
1	41375147	41375244	TCONS_00012848	o	97
1	5735500	5735597	TCONS_00013988	o	97
1	5735500	5735597	TCONS_00013987	o	97
1	5735500	5735597	TCONS_00013986	o	97
1	5735500	5735597	TCONS_00013989	o	97
1	6076230	6076327	TCONS_00013991	o	97
1	22367939	22368036	TCONS_00008930	o	97
1	38285168	38285265	TCONS_00014285	o	97
1	38285168	38285265	TCONS_00014284	o	97
1	38285168	38285265	TCONS_00013323	o	97
1	38285168	38285265	TCONS_00011335	o	97
1	13447519	13447616	TCONS_00007963	x	97
1	27268336	27268433	TCONS_00009582	x	97
1	15542992	15543090	TCONS_00002148	o	98
1	18613219	18613317	TCONS_00012528	o	98
1	9796628	9796726	TCONS_00014025	o	98
1	9796628	9796726	TCONS_00014024	o	98
1	9796628	9796726	TCONS_00007577	o	98
1	9796628	9796726	TCONS_00013019	o	98
1	9796628	9796726	TCONS_00014865	o	98
1	29665097	29665195	TCONS_00013197	o	98
1	18984170	18984268	TCONS_00012533	u	98
1	33219803	33219901	TCONS_00014672	u	98
1	33219803	33219901	TCONS_00012717	u	98
1	33219803	33219901	TCONS_00012715	u	98
1	6777762	6777861	TCONS_00014842	o	99
1	28122378	28122477	TCONS_00009719	o	99
1	29653876	29653975	TCONS_00013197	o	99
1	29653876	29653975	TCONS_00014171	u	99
1	29653876	29653975	TCONS_00013196	u	99
1	16712193	16712292	TCONS_00013621	x	99
1	16712193	16712292	TCONS_00002264	x	99
1	16712193	16712292	TCONS_00013622	x	99
1	5496884	5496984	TCONS_00000854	o	100
1	17939949	17940050	TCONS_00002366	o	101
1	17939949	17940050	TCONS_00012524	o	101
1	17939949	17940050	TCONS_00002365	o	101
1	37839169	37839270	TCONS_00013857	o	101
1	9800823	9800924	TCONS_00014025	o	101
1	9800823	9800924	TCONS_00014024	o	101
1	9800823	9800924	TCONS_00014865	o	101
1	717289	717390	TCONS_00000128	u	101
1	26425206	26425307	TCONS_00009470	x	101
1	26425206	26425307	TCONS_00009469	x	101
1	26425206	26425307	TCONS_00014955	x	101
1	2686262	2686364	TCONS_00006461	o	102
1	23809438	23809540	TCONS_00014113	o	102
1	24281274	24281376	TCONS_00014118	o	102
1	24281274	24281376	TCONS_00013123	o	102
1	25319768	25319870	TCONS_00003294	u	102
1	35586603	35586706	TCONS_00013284	o	103
1	13489123	13489227	TCONS_00001915	o	104
1	34940258	34940362	TCONS_00012739	o	104
1	34940258	34940362	TCONS_00012740	o	104
1	34940258	34940362	TCONS_00004759	o	104
1	9801032	9801136	TCONS_00014025	o	104
1	9801032	9801136	TCONS_00014024	o	104
1	9800823	9800927	TCONS_00007577	o	104
1	9801032	9801136	TCONS_00007577	o	104
1	9800823	9800927	TCONS_00013019	o	104
1	9801032	9801136	TCONS_00013019	o	104
1	9801032	9801136	TCONS_00014865	o	104
1	5735500	5735605	TCONS_00012969	o	105
1	38801411	38801516	TCONS_00014297	u	105
1	22713593	22713699	TCONS_00013660	o	106
1	22713593	22713699	TCONS_00002923	u	106
1	5744995	5745101	TCONS_00013990	u	106
1	34941449	34941556	TCONS_00012739	o	107
1	34941449	34941556	TCONS_00012740	o	107
1	6661125	6661232	TCONS_00014840	x	107
1	40664542	40664649	TCONS_00011742	x	107
1	35192468	35192577	TCONS_00004789	o	109
1	9806274	9806383	TCONS_00014867	o	109
1	9806274	9806383	TCONS_00014868	o	109
1	29666975	29667084	TCONS_00013197	o	109
1	2875255	2875364	TCONS_00012389	u	109
1	719073	719182	TCONS_00013937	u	109
1	5743196	5743305	TCONS_00013990	u	109
1	2688469	2688579	TCONS_00012383	o	110
1	17943983	17944093	TCONS_00002366	o	110
1	17943983	17944093	TCONS_00012524	o	110
1	17943983	17944093	TCONS_00013630	o	110
1	17943983	17944093	TCONS_00002365	o	110
1	26873628	26873738	TCONS_00012609	o	110
1	32442559	32442669	TCONS_00004370	o	110
1	35192467	35192577	TCONS_00012744	o	110
1	35520903	35521013	TCONS_00010892	o	110
1	2257930	2258040	TCONS_00006406	u	110
1	16299589	16299699	TCONS_00014894	u	110
1	5497493	5497604	TCONS_00000854	o	111
1	33685572	33685683	TCONS_00010628	o	111
1	42367012	42367123	TCONS_00015107	o	111
1	2876279	2876390	TCONS_00012389	u	111
1	26300660	26300772	TCONS_00003427	o	112
1	9800045	9800157	TCONS_00007577	o	112
1	719073	719185	TCONS_00012887	u	112
1	30082783	30082896	TCONS_00003965	o	113
1	5735500	5735613	TCONS_00006958	o	113
1	32320271	32320384	TCONS_00010378	o	113
1	34561029	34561142	TCONS_00015027	o	113
1	25319757	25319870	TCONS_00014592	u	113
1	32026973	32027087	TCONS_00013780	o	114
1	23809243	23809357	TCONS_00014113	o	114
1	37420214	37420328	TCONS_00013312	o	114
1	13456168	13456282	TCONS_00013600	u	114
1	13456168	13456282	TCONS_00012484	u	114
1	35962135	35962250	TCONS_00015040	o	115
1	35962135	35962250	TCONS_00013295	o	115
1	35962135	35962250	TCONS_00015041	o	115
1	35962135	35962250	TCONS_00014257	o	115
1	35962135	35962250	TCONS_00010965	o	115
1	35962135	35962250	TCONS_00010966	o	115
1	35962135	35962250	TCONS_00014256	o	115
1	5840209	5840324	TCONS_00013534	x	115
1	27268145	27268260	TCONS_00009582	x	115
1	2849023	2849139	TCONS_00006490	o	116
1	36100032	36100148	TCONS_00010987	o	116
1	719266	719382	TCONS_00012887	u	116
1	20307343	20307459	TCONS_00008685	x	116
1	20307343	20307459	TCONS_00014918	x	116
1	5735287	5735404	TCONS_00013988	o	117
1	5735287	5735404	TCONS_00013987	o	117
1	5735287	5735404	TCONS_00013986	o	117
1	5735287	5735404	TCONS_00012969	o	117
1	5735287	5735404	TCONS_00006958	o	117
1	5735287	5735404	TCONS_00013989	o	117
1	34561029	34561146	TCONS_00010746	o	117
1	34561029	34561146	TCONS_00015026	o	117
1	34561029	34561146	TCONS_00013263	o	117
1	37672706	37672823	TCONS_00011223	u	117
1	596182	596300	TCONS_00000111	o	118
1	17944487	17944605	TCONS_00002366	o	118
1	17944487	17944605	TCONS_00012524	o	118
1	17944487	17944605	TCONS_00013630	o	118
1	17944487	17944605	TCONS_00002365	o	118
1	39640412	39640530	TCONS_00013880	o	118
1	39640412	39640530	TCONS_00005455	o	118
1	5734125	5734243	TCONS_00013988	o	118
1	35523258	35523376	TCONS_00010892	o	118
1	39640412	39640530	TCONS_00012826	u	118
1	39640412	39640530	TCONS_00005457	u	118
1	29665278	29665397	TCONS_00013197	o	119
1	41147491	41147610	TCONS_00011845	o	119
1	41729650	41729769	TCONS_00014335	o	119
1	25319751	25319870	TCONS_00014591	u	119
1	35122866	35122986	TCONS_00015034	o	120
1	4042474	4042594	TCONS_00012935	u	120
1	29655709	29655829	TCONS_00014171	u	120
1	29655709	29655829	TCONS_00013196	u	120
1	37679593	37679713	TCONS_00014279	x	120
1	9801957	9802078	TCONS_00013019	o	121
1	18988166	18988287	TCONS_00012533	u	121
1	23540675	23540796	TCONS_00014110	u	121
1	22709793	22709915	TCONS_00002921	o	122
1	22709793	22709915	TCONS_00013660	o	122
1	20042685	20042808	TCONS_00012549	o	123
1	20042685	20042808	TCONS_00002599	o	123
1	9805453	9805576	TCONS_00014867	o	123
1	9805453	9805576	TCONS_00014868	o	123
1	35725232	35725355	TCONS_00015038	o	123
1	41401475	41401599	TCONS_00011882	o	124
1	42704879	42705003	TCONS_00012103	o	124
1	13455718	13455842	TCONS_00012483	u	124
1	37673532	37673656	TCONS_00011223	u	124
1	38802516	38802640	TCONS_00014297	u	124
1	38802516	38802640	TCONS_00013335	u	124
1	39707777	39707901	TCONS_00011593	u	124
1	596431	596556	TCONS_00000111	o	125
1	22723309	22723434	TCONS_00013660	o	125
1	22723309	22723434	TCONS_00012567	o	125
1	22723309	22723434	TCONS_00002925	o	125
1	30055019	30055144	TCONS_00014638	o	125
1	34937822	34937947	TCONS_00004759	o	125
1	21631148	21631274	TCONS_00002766	o	126
1	34937821	34937947	TCONS_00012740	o	126
1	29668082	29668208	TCONS_00013197	o	126
1	32321936	32322062	TCONS_00010378	o	126
1	35764080	35764206	TCONS_00010930	o	126
1	38803219	38803345	TCONS_00014297	u	126
1	38803219	38803345	TCONS_00013335	u	126
1	39706764	39706890	TCONS_00011593	u	126
1	34939654	34939781	TCONS_00012739	o	127
1	34939654	34939781	TCONS_00012740	o	127
1	34939654	34939781	TCONS_00004759	o	127
1	24281671	24281798	TCONS_00014118	o	127
1	24281671	24281798	TCONS_00013123	o	127
1	27320680	27320807	TCONS_00009593	o	127
1	40602398	40602525	TCONS_00014750	u	127
1	40102127	40102254	TCONS_00015074	u	127
1	43096248	43096376	TCONS_00014775	o	128
1	9796803	9796931	TCONS_00014025	o	128
1	9796803	9796931	TCONS_00014024	o	128
1	9796803	9796931	TCONS_00007577	o	128
1	9796803	9796931	TCONS_00013019	o	128
1	9796803	9796931	TCONS_00014865	o	128
1	17229026	17229154	TCONS_00014066	o	128
1	17229026	17229154	TCONS_00014896	o	128
1	29654200	29654328	TCONS_00013197	o	128
1	40677713	40677841	TCONS_00011747	o	128
1	29654200	29654328	TCONS_00014171	u	128
1	29654200	29654328	TCONS_00013196	u	128
1	12639947	12640076	TCONS_00012480	o	129
1	27905689	27905818	TCONS_00003629	o	129
1	28250373	28250502	TCONS_00003688	o	129
1	18437329	18437458	TCONS_00014079	o	129
1	20242147	20242276	TCONS_00008677	o	129
1	30842447	30842576	TCONS_00010121	o	129
1	25319741	25319870	TCONS_00003291	u	129
1	37675412	37675541	TCONS_00011223	u	129
1	3521517	3521646	TCONS_00006612	x	129
1	9798537	9798667	TCONS_00014025	o	130
1	9798537	9798667	TCONS_00014024	o	130
1	9798537	9798667	TCONS_00007577	o	130
1	9798537	9798667	TCONS_00013019	o	130
1	9798537	9798667	TCONS_00014865	o	130
1	717514	717644	TCONS_00000128	u	130
1	11020821	11020951	TCONS_00013581	u	130
1	28185685	28185815	TCONS_00013171	u	130
1	32662471	32662601	TCONS_00013234	u	130
1	29667170	29667301	TCONS_00013197	o	131
1	34465905	34466036	TCONS_00015024	o	131
1	35514525	35514656	TCONS_00010890	o	131
1	35514525	35514656	TCONS_00014250	o	131
1	31672655	31672786	TCONS_00014192	u	131
1	31672655	31672786	TCONS_00014193	u	131
1	31672655	31672786	TCONS_00013215	u	131
1	38574246	38574377	TCONS_00005309	x	131
1	38574246	38574377	TCONS_00012811	x	131
1	22727572	22727704	TCONS_00013660	o	132
1	22727572	22727704	TCONS_00012567	o	132
1	22727572	22727704	TCONS_00002925	o	132
1	9015904	9016037	TCONS_00001357	o	133
1	9015904	9016037	TCONS_00001356	o	133
1	28120638	28120771	TCONS_00009719	o	133
1	2844962	2845096	TCONS_00013947	o	134
1	9800319	9800453	TCONS_00007577	o	134
1	22827066	22827200	TCONS_00008989	o	134
1	12126574	12126708	TCONS_00001761	u	134
1	718041	718175	TCONS_00013937	u	134
1	37672317	37672451	TCONS_00011223	u	134
1	27852562	27852697	TCONS_00013716	o	135
1	18132285	18132420	TCONS_00008458	o	135
1	18132285	18132420	TCONS_00008457	o	135
1	18986512	18986647	TCONS_00012533	u	135
1	40601276	40601411	TCONS_00014750	u	135
1	2688852	2688988	TCONS_00013509	o	136
1	2688852	2688988	TCONS_00014454	o	136
1	2688852	2688988	TCONS_00012383	o	136
1	22722310	22722446	TCONS_00013660	o	136
1	22722310	22722446	TCONS_00012567	o	136
1	22722310	22722446	TCONS_00002925	o	136
1	35586570	35586706	TCONS_00010902	o	136
1	38285468	38285604	TCONS_00014285	o	136
1	38285468	38285604	TCONS_00014284	o	136
1	38285468	38285604	TCONS_00013323	o	136
1	38285468	38285604	TCONS_00011335	o	136
1	5041228	5041364	TCONS_00000795	u	136
1	39638669	39638806	TCONS_00013880	o	137
1	30843596	30843733	TCONS_00010121	o	137
1	716840	716977	TCONS_00000128	u	137
1	39638669	39638806	TCONS_00005457	u	137
1	23348960	23349097	TCONS_00003016	x	137
1	27853572	27853710	TCONS_00003622	o	138
1	18132285	18132423	TCONS_00008459	o	138
1	36655568	36655706	TCONS_00013304	o	138
1	16710944	16711082	TCONS_00013622	x	138
1	14752199	14752338	TCONS_00013608	o	139
1	29664268	29664407	TCONS_00013197	o	139
1	32321936	32322075	TCONS_00013230	x	139
1	5497897	5498037	TCONS_00000854	o	140
1	22718700	22718840	TCONS_00013660	o	140
1	22718700	22718840	TCONS_00012567	o	140
1	2874800	2874940	TCONS_00012389	u	140
1	29904860	29905001	TCONS_00009979	o	141
1	35523461	35523602	TCONS_00010892	o	141
1	10830586	10830728	TCONS_00001593	o	142
1	12031919	12032061	TCONS_00001752	o	142
1	25077447	25077589	TCONS_00003255	o	142
1	2674404	2674547	TCONS_00013507	o	143
1	28185112	28185255	TCONS_00009730	u	143
1	23348730	23348873	TCONS_00003016	x	143
1	38573989	38574132	TCONS_00012811	x	143
1	10517988	10518131	TCONS_00007660	x	143
1	42302039	42302182	TCONS_00013382	x	143
1	12640115	12640259	TCONS_00001822	o	144
1	13488586	13488730	TCONS_00001915	o	144
1	14752438	14752582	TCONS_00002051	o	144
1	14752438	14752582	TCONS_00013608	o	144
1	17939722	17939866	TCONS_00002366	o	144
1	17939722	17939866	TCONS_00012524	o	144
1	17939722	17939866	TCONS_00002365	o	144
1	38283267	38283411	TCONS_00011334	o	144
1	38283267	38283411	TCONS_00013323	o	144
1	38283267	38283411	TCONS_00011335	o	144
1	5741398	5741542	TCONS_00013990	u	144
1	38573988	38574132	TCONS_00005309	x	144
1	27267038	27267182	TCONS_00009582	x	144
1	30521425	30521570	TCONS_00012669	o	145
1	33463751	33463896	TCONS_00010579	o	145
1	38801175	38801320	TCONS_00014297	u	145
1	10517986	10518131	TCONS_00014030	x	145
1	10517986	10518131	TCONS_00013029	x	145
1	37678697	37678842	TCONS_00014279	x	145
1	38290504	38290650	TCONS_00005267	o	146
1	39637735	39637881	TCONS_00013880	o	146
1	39637735	39637881	TCONS_00005455	o	146
1	9797497	9797643	TCONS_00014025	o	146
1	9797497	9797643	TCONS_00014024	o	146
1	9797497	9797643	TCONS_00007577	o	146
1	9797497	9797643	TCONS_00013019	o	146
1	37674312	37674458	TCONS_00011223	u	146
1	5744179	5744326	TCONS_00013990	u	147
1	1869465	1869612	TCONS_00000321	x	147
1	20305654	20305802	TCONS_00013093	u	148
1	20305654	20305802	TCONS_00008685	x	148
1	20305654	20305802	TCONS_00014090	x	148
1	18613168	18613317	TCONS_00002444	o	149
1	18613168	18613317	TCONS_00002443	o	149
1	36089559	36089708	TCONS_00010984	o	149
1	37327087	37327237	TCONS_00012778	o	150
1	18131928	18132078	TCONS_00008458	o	150
1	18131928	18132078	TCONS_00008457	o	150
1	2841654	2841805	TCONS_00014797	o	151
1	30840717	30840868	TCONS_00010121	o	151
1	10881196	10881347	TCONS_00001599	u	151
1	37675937	37676088	TCONS_00011223	u	151
1	30560304	30560456	TCONS_00013756	o	152
1	9803530	9803682	TCONS_00014867	o	152
1	9803530	9803682	TCONS_00014868	o	152
1	13506378	13506531	TCONS_00001915	o	153
1	17933734	17933887	TCONS_00002365	o	153
1	20044529	20044682	TCONS_00002598	o	153
1	6622609	6622762	TCONS_00012977	o	153
1	27853556	27853710	TCONS_00014619	o	154
1	27853556	27853710	TCONS_00014618	o	154
1	27853556	27853710	TCONS_00013715	o	154
1	27853556	27853710	TCONS_00013716	o	154
1	37512065	37512219	TCONS_00005123	o	154
1	27197542	27197697	TCONS_00009569	o	155
1	27853556	27853711	TCONS_00012626	u	155
1	22712319	22712476	TCONS_00002921	o	157
1	22712319	22712476	TCONS_00013660	o	157
1	30054987	30055144	TCONS_00012656	o	157
1	30918656	30918813	TCONS_00004135	o	157
1	32441155	32441312	TCONS_00004370	o	157
1	22099502	22099659	TCONS_00008897	o	157
1	33219979	33220136	TCONS_00012717	u	157
1	37678466	37678623	TCONS_00014279	x	157
1	14897145	14897303	TCONS_00014536	o	158
1	14897145	14897303	TCONS_00002072	o	158
1	15542003	15542161	TCONS_00013610	o	158
1	15542003	15542161	TCONS_00012502	o	158
1	15542003	15542161	TCONS_00002150	o	158
1	15542003	15542161	TCONS_00002149	o	158
1	15542003	15542161	TCONS_00002148	o	158
1	30843131	30843289	TCONS_00010121	o	158
1	10880947	10881105	TCONS_00001599	u	158
1	20306669	20306827	TCONS_00013093	u	158
1	20306669	20306827	TCONS_00008685	x	158
1	20306669	20306827	TCONS_00014090	x	158
1	14752179	14752338	TCONS_00002051	o	159
1	4041525	4041684	TCONS_00012935	u	159
1	13489384	13489544	TCONS_00001915	o	160
1	30058309	30058469	TCONS_00013745	o	160
1	31493264	31493424	TCONS_00014658	o	160
1	38283706	38283866	TCONS_00014285	o	160
1	38283706	38283866	TCONS_00013323	o	160
1	38283706	38283866	TCONS_00011335	o	160
1	32662471	32662631	TCONS_00014206	u	160
1	28743800	28743961	TCONS_00003761	o	161
1	24282242	24282403	TCONS_00013123	o	161
1	31674317	31674478	TCONS_00014193	u	161
1	17933724	17933887	TCONS_00002366	o	163
1	17933724	17933887	TCONS_00012524	o	163
1	17933724	17933887	TCONS_00013630	o	163
1	33688309	33688473	TCONS_00010628	o	164
1	35962390	35962554	TCONS_00013295	o	164
1	35962390	35962554	TCONS_00010966	o	164
1	16710918	16711082	TCONS_00013621	x	164
1	16710918	16711082	TCONS_00002264	x	164
1	30054979	30055144	TCONS_00013744	o	165
1	30054979	30055144	TCONS_00013743	o	165
1	30058303	30058469	TCONS_00014638	o	166
1	30058303	30058469	TCONS_00003955	o	166
1	30402365	30402531	TCONS_00010050	o	166
1	29656303	29656470	TCONS_00013197	o	167
1	29656641	29656808	TCONS_00013197	o	167
1	29656887	29657054	TCONS_00013197	o	167
1	29657196	29657363	TCONS_00013197	o	167
1	29657481	29657648	TCONS_00013197	o	167
1	29657766	29657933	TCONS_00013197	o	167
1	29658009	29658176	TCONS_00013197	o	167
1	29658310	29658477	TCONS_00013197	o	167
1	29659134	29659301	TCONS_00013197	o	167
1	29659388	29659555	TCONS_00013197	o	167
1	29662463	29662630	TCONS_00013197	o	167
1	29662812	29662979	TCONS_00013197	o	167
1	29663134	29663301	TCONS_00013197	o	167
1	29663413	29663580	TCONS_00013197	o	167
1	29667834	29668001	TCONS_00013197	o	167
1	168628	168796	TCONS_00012342	o	168
1	31672925	31673094	TCONS_00014193	u	169
1	20308899	20309068	TCONS_00008685	x	169
1	20308899	20309068	TCONS_00014918	x	169
1	719266	719436	TCONS_00013937	u	170
1	5735815	5735985	TCONS_00013990	u	170
1	20308899	20309069	TCONS_00014090	x	170
1	20308899	20309069	TCONS_00008684	x	170
1	168625	168796	TCONS_00012343	o	171
1	168625	168796	TCONS_00012344	o	171
1	32442309	32442480	TCONS_00004370	o	171
1	21795869	21796041	TCONS_00013103	o	172
1	35962390	35962562	TCONS_00015041	o	172
1	35093002	35093174	TCONS_00015033	u	172
1	30493748	30493921	TCONS_00010069	o	173
1	18987598	18987771	TCONS_00012533	u	173
1	12596983	12597157	TCONS_00001822	o	174
1	30558229	30558403	TCONS_00013756	o	174
1	30558229	30558403	TCONS_00004065	o	174
1	35723748	35723922	TCONS_00010921	o	174
1	35723748	35723922	TCONS_00010922	o	174
1	35723748	35723922	TCONS_00015038	o	174
1	10880701	10880875	TCONS_00001599	u	174
1	9014547	9014722	TCONS_00014506	o	175
1	9014547	9014722	TCONS_00001357	o	175
1	9014547	9014722	TCONS_00001356	o	175
1	28827922	28828097	TCONS_00003774	o	175
1	28827922	28828097	TCONS_00012641	o	175
1	28827922	28828097	TCONS_00014627	o	175
1	32027203	32027378	TCONS_00013780	o	175
1	27543010	27543185	TCONS_00014398	u	175
1	10520613	10520788	TCONS_00014030	x	175
1	10520613	10520788	TCONS_00013029	x	175
1	29665837	29666014	TCONS_00013197	o	177
1	42367012	42367189	TCONS_00012042	o	177
1	34941449	34941627	TCONS_00004759	o	178
1	13775030	13775209	TCONS_00001941	o	179
1	37676419	37676598	TCONS_00011223	u	179
1	22718420	22718600	TCONS_00013660	o	180
1	22718420	22718600	TCONS_00012567	o	180
1	17227680	17227860	TCONS_00014066	o	180
1	31048451	31048631	TCONS_00010155	o	180
1	22722561	22722742	TCONS_00013660	o	181
1	22722561	22722742	TCONS_00012567	o	181
1	22722561	22722742	TCONS_00002925	o	181
1	32440582	32440763	TCONS_00004370	o	181
1	5734125	5734306	TCONS_00013987	o	181
1	37838819	37839001	TCONS_00005196	x	182
1	8921224	8921408	TCONS_00014858	o	184
1	24281918	24282102	TCONS_00014118	o	184
1	37837157	37837341	TCONS_00005196	x	184
1	22715006	22715191	TCONS_00013660	o	185
1	22715006	22715191	TCONS_00002923	u	185
1	34661120	34661306	TCONS_00010775	o	186
1	5734125	5734312	TCONS_00013989	o	187
1	29664776	29664964	TCONS_00013197	o	188
1	28185627	28185815	TCONS_00009730	u	188
1	37837153	37837341	TCONS_00012797	x	188
1	34163738	34163927	TCONS_00014686	x	189
1	12131263	12131453	TCONS_00007831	o	190
1	39638259	39638450	TCONS_00013880	o	191
1	37677845	37678036	TCONS_00011223	u	191
1	22716708	22716900	TCONS_00013660	o	192
1	22716708	22716900	TCONS_00012567	o	192
1	42549912	42550106	TCONS_00013919	o	194
1	29655075	29655269	TCONS_00013197	o	194
1	29655075	29655269	TCONS_00014171	u	194
1	29655075	29655269	TCONS_00013196	u	194
1	16710482	16710676	TCONS_00013621	x	194
1	28174605	28174800	TCONS_00003676	o	195
1	22709459	22709655	TCONS_00013660	o	196
1	30493463	30493659	TCONS_00010069	o	196
1	42638771	42638968	TCONS_00014353	o	197
1	718286	718483	TCONS_00012887	u	197
1	21716142	21716341	TCONS_00008842	o	199
1	27242371	27242570	TCONS_00009576	o	199
1	32662160	32662359	TCONS_00014206	u	199
1	39638250	39638450	TCONS_00005457	u	200
1	24462510	24462711	TCONS_00003156	o	201
1	32028186	32028387	TCONS_00013780	o	201
1	27320680	27320881	TCONS_00009594	o	201
1	4431584	4431785	TCONS_00006764	u	201
1	41241116	41241318	TCONS_00012844	o	202
1	41241116	41241318	TCONS_00005743	o	202
1	27320680	27320882	TCONS_00014145	o	202
1	22715470	22715673	TCONS_00013660	o	203
1	30075624	30075827	TCONS_00014640	o	203
1	32027532	32027735	TCONS_00013780	o	203
1	22715470	22715673	TCONS_00002923	u	203
1	31674561	31674764	TCONS_00013215	u	203
1	22715772	22715976	TCONS_00013660	o	204
1	35962390	35962594	TCONS_00014257	o	204
1	29665537	29665742	TCONS_00013197	o	205
1	39015900	39016105	TCONS_00011474	o	205
1	9800247	9800453	TCONS_00014024	o	206
1	8505567	8505773	TCONS_00001281	u	206
1	22715772	22715978	TCONS_00002923	u	206
1	27542232	27542438	TCONS_00013711	u	206
1	42554879	42555085	TCONS_00012866	x	206
1	29655943	29656152	TCONS_00013197	o	209
1	33688309	33688518	TCONS_00013250	o	209
1	34564106	34564315	TCONS_00010746	o	209
1	34564106	34564315	TCONS_00015026	o	209
1	34564106	34564315	TCONS_00013262	o	209
1	29655943	29656152	TCONS_00013196	u	209
1	42556492	42556701	TCONS_00012866	x	209
1	42556492	42556701	TCONS_00014769	x	209
1	13489696	13489906	TCONS_00001915	o	210
1	14880092	14880302	TCONS_00014889	o	210
1	22369200	22369410	TCONS_00013109	o	210
1	26704255	26704465	TCONS_00009508	o	210
1	26704255	26704465	TCONS_00009509	o	210
1	26704255	26704465	TCONS_00009510	o	210
1	33220635	33220845	TCONS_00004481	u	210
1	33220635	33220845	TCONS_00012717	u	210
1	33220635	33220845	TCONS_00012715	u	210
1	22709444	22709655	TCONS_00002921	o	211
1	42327223	42327434	TCONS_00012863	o	211
1	42327223	42327434	TCONS_00005930	o	211
1	42327223	42327434	TCONS_00005929	o	211
1	42327223	42327434	TCONS_00005928	o	211
1	17932436	17932648	TCONS_00002365	o	212
1	37679225	37679437	TCONS_00014279	x	212
1	17932435	17932648	TCONS_00013630	o	213
1	37421771	37421984	TCONS_00013312	o	213
1	28514706	28514921	TCONS_00012285	i	215
1	17261906	17262121	TCONS_00002301	o	215
1	25322004	25322220	TCONS_00003291	u	216
1	37678932	37679148	TCONS_00014279	x	216
1	42366604	42366821	TCONS_00012042	o	217
1	42366604	42366821	TCONS_00015107	o	217
1	37837444	37837661	TCONS_00012797	x	217
1	37837444	37837661	TCONS_00005196	x	217
1	12924313	12924531	TCONS_00014881	o	218
1	35963764	35963982	TCONS_00015040	o	218
1	35963764	35963982	TCONS_00013295	o	218
1	33219979	33220197	TCONS_00014672	u	218
1	14889348	14889567	TCONS_00002072	o	219
1	22676373	22676592	TCONS_00012565	o	219
1	34137380	34137599	TCONS_00004648	o	219
1	9799521	9799740	TCONS_00014025	o	219
1	9799521	9799740	TCONS_00014024	o	219
1	9799521	9799740	TCONS_00007577	o	219
1	9799521	9799740	TCONS_00013019	o	219
1	9799521	9799740	TCONS_00014865	o	219
1	30494081	30494300	TCONS_00013209	o	219
1	30494081	30494300	TCONS_00010069	o	219
1	30494081	30494300	TCONS_00010070	o	219
1	20044529	20044749	TCONS_00014562	o	220
1	32028796	32029016	TCONS_00013780	o	220
1	718263	718483	TCONS_00013937	u	220
1	15543519	15543740	TCONS_00002149	o	221
1	15543519	15543740	TCONS_00002148	o	221
1	28828224	28828445	TCONS_00003774	o	221
1	28828224	28828445	TCONS_00012641	o	221
1	28828224	28828445	TCONS_00014627	o	221
1	2687385	2687606	TCONS_00014794	o	221
1	37423068	37423289	TCONS_00011190	u	221
1	3582007	3582228	TCONS_00015128	u	221
1	10520294	10520515	TCONS_00014030	x	221
1	10520294	10520515	TCONS_00013029	x	221
1	35724017	35724239	TCONS_00010921	o	222
1	25321657	25321879	TCONS_00014592	u	222
1	42327551	42327774	TCONS_00005929	o	223
1	42327551	42327774	TCONS_00005928	o	223
1	35963764	35963987	TCONS_00015041	o	223
1	35963764	35963987	TCONS_00014257	o	223
1	35963764	35963987	TCONS_00010965	o	223
1	35963764	35963987	TCONS_00010966	o	223
1	30042574	30042797	TCONS_00010007	x	223
1	14754035	14754259	TCONS_00013608	o	224
1	17932424	17932648	TCONS_00012524	o	224
1	22092393	22092617	TCONS_00013657	o	224
1	30841734	30841958	TCONS_00010121	o	224
1	35963764	35963988	TCONS_00014256	o	224
1	30042605	30042829	TCONS_00014180	x	224
1	20242569	20242794	TCONS_00008677	o	225
1	28085885	28086110	TCONS_00014964	o	225
1	42666059	42666284	TCONS_00013395	u	225
1	5495900	5496127	TCONS_00000854	o	227
1	7049050	7049277	TCONS_00001070	o	227
1	23328817	23329044	TCONS_00003010	o	227
1	2857901	2858128	TCONS_00013947	o	227
1	27320631	27320858	TCONS_00009595	o	227
1	27853214	27853442	TCONS_00014619	o	228
1	27853214	27853442	TCONS_00014618	o	228
1	27853214	27853442	TCONS_00013715	o	228
1	27853214	27853442	TCONS_00013716	o	228
1	28173788	28174016	TCONS_00003676	o	228
1	28830576	28830804	TCONS_00003774	o	228
1	28830576	28830804	TCONS_00012641	o	228
1	28830576	28830804	TCONS_00014627	o	228
1	31272787	31273015	TCONS_00004193	o	228
1	27853214	27853442	TCONS_00012626	u	228
1	38854107	38854336	TCONS_00013458	i	229
1	5417167	5417396	TCONS_00000838	u	229
1	5417167	5417396	TCONS_00000840	u	229
1	5417167	5417396	TCONS_00000839	u	229
1	39640301	39640530	TCONS_00012827	u	229
1	22726275	22726505	TCONS_00013660	o	230
1	22726275	22726505	TCONS_00012567	o	230
1	22726275	22726505	TCONS_00002925	o	230
1	27320631	27320861	TCONS_00013165	o	230
1	37422502	37422732	TCONS_00011188	o	230
1	37422502	37422732	TCONS_00011190	u	230
1	26421989	26422220	TCONS_00013156	o	231
1	13490048	13490282	TCONS_00001915	o	234
1	22717003	22717237	TCONS_00013660	o	234
1	22717003	22717237	TCONS_00012567	o	234
1	42327538	42327774	TCONS_00012863	o	236
1	42327538	42327774	TCONS_00005930	o	236
1	15473532	15473768	TCONS_00014059	o	236
1	42668154	42668390	TCONS_00013395	u	236
1	6657613	6657849	TCONS_00014840	x	236
1	6657613	6657849	TCONS_00012978	x	236
1	33703333	33703569	TCONS_00015018	x	236
1	28828539	28828777	TCONS_00003774	o	238
1	28828539	28828777	TCONS_00012641	o	238
1	28828539	28828777	TCONS_00014627	o	238
1	30548645	30548883	TCONS_00004065	o	238
1	2841343	2841581	TCONS_00014797	o	238
1	10519933	10520171	TCONS_00014030	x	238
1	10519933	10520171	TCONS_00013029	x	238
1	10519933	10520171	TCONS_00007660	x	238
1	40663897	40664135	TCONS_00011742	x	238
1	31272337	31272576	TCONS_00004193	o	239
1	38287883	38288122	TCONS_00005267	o	239
1	38287883	38288122	TCONS_00012808	o	239
1	5417839	5418079	TCONS_00000838	u	240
1	5417839	5418079	TCONS_00000840	u	240
1	5417839	5418079	TCONS_00000839	u	240
1	13454912	13455152	TCONS_00001910	u	240
1	20306905	20307145	TCONS_00008685	x	240
1	20306905	20307145	TCONS_00014090	x	240
1	20306905	20307145	TCONS_00008684	x	240
1	20306905	20307145	TCONS_00013094	x	240
1	20306905	20307145	TCONS_00014918	x	240
1	3431609	3431850	TCONS_00000580	o	241
1	24281918	24282159	TCONS_00013123	o	241
1	17932406	17932648	TCONS_00002366	o	242
1	29323713	29323955	TCONS_00009898	o	242
1	28183631	28183873	TCONS_00014966	u	242
1	28183631	28183873	TCONS_00009730	u	242
1	28183631	28183873	TCONS_00013171	u	242
1	28186349	28186591	TCONS_00013171	u	242
1	22369167	22369410	TCONS_00008930	o	243
1	42700999	42701242	TCONS_00012104	o	243
1	28831056	28831299	TCONS_00013189	u	243
1	25066889	25067133	TCONS_00003252	o	244
1	13454912	13455156	TCONS_00013600	u	244
1	13454912	13455156	TCONS_00012483	u	244
1	13454912	13455156	TCONS_00014527	u	244
1	13454912	13455156	TCONS_00012484	u	244
1	30492594	30492839	TCONS_00013209	o	245
1	33686204	33686449	TCONS_00010628	o	245
1	16710597	16710842	TCONS_00002264	x	245
1	29950068	29950314	TCONS_00009983	o	246
1	17938533	17938780	TCONS_00002366	o	247
1	17938533	17938780	TCONS_00012524	o	247
1	17938533	17938780	TCONS_00013630	o	247
1	17938533	17938780	TCONS_00002365	o	247
1	37248455	37248702	TCONS_00013834	o	247
1	39015061	39015308	TCONS_00011474	o	247
1	30370248	30370496	TCONS_00010044	o	248
1	32109493	32109742	TCONS_00010329	o	249
1	13507824	13508073	TCONS_00001917	u	249
1	3521799	3522048	TCONS_00006612	x	249
1	33218355	33218605	TCONS_00014672	u	250
1	25326837	25327087	TCONS_00009319	u	250
1	38464294	38464544	TCONS_00014290	u	250
1	43129063	43129313	TCONS_00014364	u	250
1	32181018	32181269	TCONS_00013223	u	251
1	43057317	43057568	TCONS_00012168	u	251
1	30082783	30083035	TCONS_00003966	o	252
1	2108926	2109178	TCONS_00006391	o	252
1	32181018	32181270	TCONS_00014198	u	252
1	24285116	24285370	TCONS_00014119	o	254
1	11020490	11020745	TCONS_00013581	u	255
1	11198613	11198870	TCONS_00012469	o	257
1	4697351	4697608	TCONS_00012943	o	257
1	13457720	13457978	TCONS_00012483	u	258
1	13457720	13457978	TCONS_00014527	u	258
1	13457720	13457978	TCONS_00012484	u	258
1	13457720	13457978	TCONS_00001910	u	258
1	32230712	32230971	TCONS_00014999	o	259
1	22718931	22719192	TCONS_00013660	o	261
1	22718931	22719192	TCONS_00012567	o	261
1	22718931	22719192	TCONS_00002925	o	261
1	42822389	42822652	TCONS_00013463	i	263
1	28831443	28831706	TCONS_00003774	o	263
1	28831443	28831706	TCONS_00014627	o	263
1	38291551	38291815	TCONS_00012808	o	264
1	39411539	39411803	TCONS_00005428	o	264
1	6780094	6780359	TCONS_00014842	o	265
1	27683276	27683541	TCONS_00014962	o	265
1	38463510	38463775	TCONS_00014290	u	265
1	28831042	28831308	TCONS_00003774	o	266
1	28831042	28831308	TCONS_00012641	o	266
1	28831042	28831308	TCONS_00014627	o	266
1	33454961	33455228	TCONS_00014407	i	267
1	25391044	25391312	TCONS_00014129	o	268
1	20317878	20318147	TCONS_00014919	o	269
1	38803740	38804009	TCONS_00014297	u	269
1	4108538	4108808	TCONS_00000673	o	270
1	35960728	35960998	TCONS_00014256	o	270
1	6657613	6657883	TCONS_00007087	u	270
1	4697337	4697608	TCONS_00006798	o	271
1	10521545	10521817	TCONS_00007660	x	272
1	28829469	28829742	TCONS_00003774	o	273
1	28829469	28829742	TCONS_00012641	o	273
1	28829469	28829742	TCONS_00014627	o	273
1	31889401	31889674	TCONS_00014194	o	273
1	35725269	35725542	TCONS_00010922	o	273
1	20306905	20307178	TCONS_00013093	u	273
1	10518235	10518508	TCONS_00014030	x	273
1	10518235	10518508	TCONS_00013029	x	273
1	10518235	10518508	TCONS_00007660	x	273
1	6780094	6780368	TCONS_00012985	o	274
1	6780094	6780368	TCONS_00007113	o	274
1	20308899	20309173	TCONS_00013094	x	274
1	9799882	9800157	TCONS_00014024	o	275
1	19845620	19845895	TCONS_00008638	o	275
1	17225541	17225817	TCONS_00014066	o	276
1	21632393	21632670	TCONS_00002766	o	277
1	10687253	10687530	TCONS_00007675	u	277
1	11505954	11506232	TCONS_00007767	o	278
1	16712554	16712832	TCONS_00002264	x	278
1	22725803	22726082	TCONS_00013660	o	279
1	22725803	22726082	TCONS_00012567	o	279
1	22725803	22726082	TCONS_00002925	o	279
1	40600911	40601190	TCONS_00014750	u	279
1	25546283	25546562	TCONS_00009353	x	279
1	3432189	3432469	TCONS_00000580	o	280
1	7430623	7430903	TCONS_00001135	o	280
1	9015757	9016037	TCONS_00014506	o	280
1	11684244	11684524	TCONS_00015132	u	280
1	36204864	36205144	TCONS_00011008	x	280
1	4039655	4039936	TCONS_00012935	u	281
1	10333360	10333642	TCONS_00001531	o	282
1	17225535	17225817	TCONS_00008340	x	282
1	17225535	17225817	TCONS_00008341	x	282
1	27267978	27268261	TCONS_00013707	o	283
1	42705116	42705399	TCONS_00012102	o	283
1	5494664	5494948	TCONS_00000854	o	284
1	21716416	21716700	TCONS_00008842	o	284
1	38450202	38450486	TCONS_00011364	o	284
1	33684061	33684346	TCONS_00010628	o	285
1	35586888	35587173	TCONS_00013284	o	285
1	35586888	35587173	TCONS_00010902	o	285
1	31486249	31486534	TCONS_00004226	u	285
1	785269	785556	TCONS_00012889	o	287
1	19846112	19846399	TCONS_00008638	o	287
1	37423068	37423355	TCONS_00011188	o	287
1	41028837	41029124	TCONS_00013367	o	287
1	27853975	27854263	TCONS_00014618	o	288
1	14897145	14897434	TCONS_00014535	o	289
1	13455718	13456007	TCONS_00014527	u	289
1	13455718	13456007	TCONS_00012484	u	289
1	13455718	13456007	TCONS_00001910	u	289
1	28186349	28186638	TCONS_00009730	u	289
1	33005508	33005798	TCONS_00013455	i	290
1	32320481	32320771	TCONS_00010378	o	290
1	27319157	27319448	TCONS_00014145	o	291
1	41028837	41029128	TCONS_00014324	o	291
1	41028837	41029128	TCONS_00011818	o	291
1	7430244	7430536	TCONS_00001135	o	292
1	37423068	37423360	TCONS_00013312	o	292
1	13455247	13455540	TCONS_00012483	u	293
1	13455247	13455540	TCONS_00012484	u	293
1	23782830	23783124	TCONS_00003068	o	294
1	30560557	30560851	TCONS_00004067	u	294
1	2842372	2842667	TCONS_00013948	o	295
1	20044529	20044825	TCONS_00012549	o	296
1	20044529	20044825	TCONS_00002599	o	296
1	27319157	27319453	TCONS_00013165	o	296
1	27319157	27319453	TCONS_00009594	o	296
1	1657268	1657565	TCONS_00000291	o	297
1	42705116	42705413	TCONS_00012103	o	297
1	42705116	42705413	TCONS_00014359	o	297
1	35092595	35092893	TCONS_00015033	u	298
1	29655530	29655829	TCONS_00013197	o	299
1	22716317	22716617	TCONS_00012567	o	300
1	30492206	30492506	TCONS_00013209	o	300
1	34560647	34560947	TCONS_00013263	o	300
1	27852396	27852697	TCONS_00013715	o	301
1	4040020	4040321	TCONS_00012935	u	301
1	4529598	4529901	TCONS_00012939	i	303
1	27852394	27852697	TCONS_00014619	o	303
1	27852394	27852697	TCONS_00014618	o	303
1	39639489	39639792	TCONS_00013880	o	303
1	39639489	39639792	TCONS_00005455	o	303
1	12924313	12924616	TCONS_00007920	o	303
1	39639489	39639792	TCONS_00012826	u	303
1	39639489	39639792	TCONS_00005457	u	303
1	37326712	37327016	TCONS_00014712	o	304
1	19848098	19848402	TCONS_00008638	o	304
1	30057632	30057937	TCONS_00003955	o	305
1	37423068	37423373	TCONS_00011189	o	305
1	40277108	40277414	TCONS_00015078	o	306
1	23814301	23814608	TCONS_00012577	o	307
1	35763699	35764006	TCONS_00013291	o	307
1	32320877	32321185	TCONS_00013783	o	308
1	21040482	21040790	TCONS_00014095	o	308
1	32320877	32321185	TCONS_00010378	o	308
1	13507341	13507649	TCONS_00001917	u	308
1	32320877	32321185	TCONS_00013230	x	308
1	43058616	43058925	TCONS_00012168	u	309
1	21845486	21845796	TCONS_00014098	o	310
1	10881486	10881796	TCONS_00001599	u	310
1	30068583	30068895	TCONS_00014639	o	312
1	8524084	8524397	TCONS_00013005	o	313
1	41729463	41729776	TCONS_00011933	o	313
1	30042574	30042887	TCONS_00010006	x	313
1	32661099	32661414	TCONS_00010444	u	315
1	32661099	32661414	TCONS_00013234	u	315
1	32661099	32661414	TCONS_00014206	u	315
1	17275548	17275864	TCONS_00008350	o	316
1	5495121	5495438	TCONS_00000854	o	317
1	34560629	34560947	TCONS_00015027	o	318
1	34560629	34560947	TCONS_00015026	o	318
1	40277831	40278149	TCONS_00015078	o	318
1	43186285	43186604	TCONS_00006061	o	319
1	10348100	10348420	TCONS_00012230	i	320
1	18831924	18832244	TCONS_00012255	i	320
1	2842973	2843293	TCONS_00014797	o	320
1	2842973	2843293	TCONS_00013948	o	320
1	24462785	24463106	TCONS_00003156	o	321
1	30369760	30370081	TCONS_00010044	o	321
1	14767084	14767405	TCONS_00013431	u	321
1	8952354	8952676	TCONS_00007455	o	322
1	9626167	9626489	TCONS_00001438	u	322
1	33005670	33005993	TCONS_00014406	i	323
1	13506653	13506978	TCONS_00001915	o	325
1	20852155	20852480	TCONS_00014386	u	325
1	25019149	25019475	TCONS_00013137	o	326
1	25019149	25019475	TCONS_00009289	o	326
1	26705824	26706150	TCONS_00009509	o	326
1	34560616	34560942	TCONS_00014229	o	326
1	5493155	5493481	TCONS_00000853	u	326
1	16487708	16488035	TCONS_00012246	i	327
1	17227533	17227860	TCONS_00014896	o	327
1	17939722	17940050	TCONS_00013630	o	328
1	42173496	42173825	TCONS_00012859	o	329
1	17275535	17275864	TCONS_00014069	o	329
1	38749572	38749901	TCONS_00011423	o	329
1	22717315	22717645	TCONS_00013660	o	330
1	22717315	22717645	TCONS_00012567	o	330
1	30086339	30086669	TCONS_00010011	o	330
1	39411898	39412229	TCONS_00005428	o	331
1	34560616	34560947	TCONS_00010746	o	331
1	37683818	37684150	TCONS_00012788	o	332
1	17275532	17275864	TCONS_00008349	o	332
1	30490750	30491082	TCONS_00010070	o	332
1	28183201	28183533	TCONS_00013171	u	332
1	9012984	9013317	TCONS_00001357	o	333
1	9012984	9013317	TCONS_00001356	o	333
1	22368584	22368917	TCONS_00008930	o	333
1	30490749	30491082	TCONS_00013209	o	333
1	30490749	30491082	TCONS_00010069	o	333
1	33219803	33220136	TCONS_00004481	u	333
1	33219803	33220136	TCONS_00012716	u	333
1	22576580	22576913	TCONS_00014101	u	333
1	37559279	37559613	TCONS_00013844	o	334
1	9655402	9655736	TCONS_00013015	o	334
1	38283267	38283601	TCONS_00014285	o	334
1	40912005	40912340	TCONS_00013460	i	335
1	6780094	6780429	TCONS_00007112	o	335
1	35149566	35149902	TCONS_00013820	i	336
1	30058795	30059131	TCONS_00014638	o	336
1	30058795	30059131	TCONS_00013745	o	336
1	30058795	30059131	TCONS_00003955	o	336
1	17227523	17227860	TCONS_00014067	u	337
1	17227680	17228019	TCONS_00013067	x	339
1	30548543	30548883	TCONS_00013756	o	340
1	16712554	16712894	TCONS_00013621	x	340
1	16712554	16712894	TCONS_00013622	x	340
1	38803740	38804081	TCONS_00013335	u	341
1	17227680	17228022	TCONS_00008340	x	342
1	9318199	9318543	TCONS_00001401	o	344
1	29654405	29654749	TCONS_00013197	o	344
1	30401559	30401903	TCONS_00014983	o	344
1	29654405	29654749	TCONS_00014171	u	344
1	29654405	29654749	TCONS_00013196	u	344
1	27417284	27417629	TCONS_00009611	o	345
1	27417284	27417629	TCONS_00014148	o	345
1	28183188	28183533	TCONS_00009730	u	345
1	2376079	2376425	TCONS_00015126	i	346
1	23814262	23814608	TCONS_00003073	o	346
1	27032937	27033283	TCONS_00014957	u	346
1	35585921	35586270	TCONS_00013284	o	349
1	41728703	41729052	TCONS_00011932	o	349
1	2688638	2688988	TCONS_00012384	o	350
1	4765144	4765495	TCONS_00013419	i	351
1	34692035	34692386	TCONS_00013813	o	351
1	11021474	11021825	TCONS_00013581	u	351
1	22716265	22716617	TCONS_00013660	o	352
1	6967626	6967979	TCONS_00012988	o	353
1	18130245	18130598	TCONS_00008458	o	353
1	31081902	31082256	TCONS_00012293	i	354
1	3040057	3040411	TCONS_00013512	o	354
1	10470508	10470862	TCONS_00001550	o	354
1	9794672	9795027	TCONS_00014865	o	355
1	35518626	35518981	TCONS_00010892	o	355
1	19322318	19322674	TCONS_00015141	i	356
1	28249929	28250285	TCONS_00003688	o	356
1	23302499	23302855	TCONS_00013116	o	356
1	17455864	17456222	TCONS_00014382	i	358
1	2674411	2674769	TCONS_00014452	o	358
1	28249925	28250285	TCONS_00013720	o	360
1	38284636	38284997	TCONS_00014285	o	361
1	38284636	38284997	TCONS_00014284	o	361
1	38284636	38284997	TCONS_00013323	o	361
1	38284636	38284997	TCONS_00011335	o	361
1	35764080	35764446	TCONS_00013291	o	366
1	9794660	9795027	TCONS_00014025	o	367
1	9794660	9795027	TCONS_00014024	o	367
1	9794660	9795027	TCONS_00007577	o	367
1	9794660	9795027	TCONS_00013019	o	367
1	17583627	17583994	TCONS_00008388	o	367
1	35763639	35764006	TCONS_00010930	o	367
1	26424750	26425118	TCONS_00014955	x	368
1	27852328	27852697	TCONS_00012626	u	369
1	39783070	39783439	TCONS_00015068	u	369
1	12136916	12137286	TCONS_00001764	x	370
1	38440093	38440464	TCONS_00014411	u	371
1	28847882	28848255	TCONS_00014164	o	373
1	31672196	31672569	TCONS_00013215	u	373
1	7187969	7188343	TCONS_00007180	o	374
1	7187969	7188343	TCONS_00007179	o	374
1	8689432	8689806	TCONS_00014011	o	374
1	33220635	33221009	TCONS_00012716	u	374
1	35747170	35747545	TCONS_00012312	i	375
1	11854900	11855275	TCONS_00013591	o	375
1	10940886	10941261	TCONS_00014874	u	375
1	26424735	26425110	TCONS_00009470	x	375
1	27035377	27035754	TCONS_00013703	u	377
1	36214755	36215132	TCONS_00004931	u	377
1	4102357	4102735	TCONS_00000674	o	378
1	4102357	4102735	TCONS_00000673	o	378
1	5418194	5418572	TCONS_00000839	u	378
1	1366028	1366407	TCONS_00014439	o	379
1	37422353	37422732	TCONS_00013312	o	379
1	37422353	37422732	TCONS_00011189	o	379
1	22722848	22723228	TCONS_00013660	o	380
1	22722848	22723228	TCONS_00012567	o	380
1	22722848	22723228	TCONS_00002925	o	380
1	28744379	28744760	TCONS_00003761	o	381
1	23808974	23809357	TCONS_00009108	o	383
1	26424735	26425118	TCONS_00009469	x	383
1	10944749	10945133	TCONS_00014036	i	384
1	25077447	25077831	TCONS_00009302	o	384
1	31672185	31672569	TCONS_00014192	u	384
1	31672185	31672569	TCONS_00014193	u	384
1	10944751	10945136	TCONS_00012233	i	385
1	9768203	9768588	TCONS_00001456	o	385
1	28183148	28183533	TCONS_00014966	u	385
1	22826002	22826388	TCONS_00008989	o	386
1	2109322	2109709	TCONS_00006391	o	387
1	30402144	30402531	TCONS_00010051	o	387
1	1492751	1493139	TCONS_00012366	o	388
1	10513079	10513467	TCONS_00001558	o	388
1	40664261	40664649	TCONS_00015081	x	388
1	26423442	26423831	TCONS_00013156	o	389
1	33683957	33684346	TCONS_00013250	o	389
1	42671538	42671928	TCONS_00012099	u	390
1	24461529	24461920	TCONS_00014585	o	391
1	24461529	24461920	TCONS_00003156	o	391
1	7186419	7186814	TCONS_00007180	o	395
1	7186419	7186814	TCONS_00007179	o	395
1	30844804	30845200	TCONS_00014186	u	396
1	26424721	26425118	TCONS_00014139	x	397
1	40030819	40031217	TCONS_00013887	o	398
1	30369760	30370159	TCONS_00014982	o	399
1	28488250	28488651	TCONS_00012282	i	401
1	35960597	35960998	TCONS_00010966	o	401
1	30517942	30518344	TCONS_00015152	u	402
1	24503888	24504292	TCONS_00012268	i	404
1	27034445	27034849	TCONS_00014608	u	404
1	32442939	32443344	TCONS_00004370	o	405
1	41728647	41729052	TCONS_00014335	o	405
1	2873640	2874045	TCONS_00012389	u	405
1	42671538	42671943	TCONS_00013395	u	405
1	39475253	39475658	TCONS_00014412	u	405
1	38283955	38284362	TCONS_00014285	o	407
1	38283955	38284362	TCONS_00014284	o	407
1	38283955	38284362	TCONS_00013323	o	407
1	38283955	38284362	TCONS_00011335	o	407
1	4102653	4103060	TCONS_00012406	u	407
1	38576286	38576693	TCONS_00005309	x	407
1	9800045	9800453	TCONS_00013019	o	408
1	30844804	30845212	TCONS_00010121	o	408
1	9016279	9016688	TCONS_00001356	o	409
1	39639888	39640300	TCONS_00013880	o	412
1	39639888	39640300	TCONS_00005455	o	412
1	42704591	42705003	TCONS_00012102	o	412
1	39639888	39640300	TCONS_00012826	u	412
1	39639888	39640300	TCONS_00005457	u	412
1	35960585	35960998	TCONS_00010965	o	413
1	9016274	9016688	TCONS_00001357	o	414
1	37280048	37280466	TCONS_00011159	o	418
1	6957015	6957434	TCONS_00014001	o	419
1	32180005	32180425	TCONS_00014198	u	420
1	32180005	32180425	TCONS_00014996	u	420
1	6779144	6779565	TCONS_00014842	o	421
1	15416881	15417303	TCONS_00008196	o	422
1	11191720	11192143	TCONS_00012469	o	423
1	11609140	11609564	TCONS_00014877	x	424
1	23003819	23004244	TCONS_00009011	o	425
1	27035319	27035744	TCONS_00014957	u	425
1	4103568	4103994	TCONS_00000674	o	426
1	4103568	4103994	TCONS_00000673	o	426
1	32440059	32440485	TCONS_00004370	o	426
1	41243984	41244412	TCONS_00005743	o	428
1	41728624	41729052	TCONS_00013377	o	428
1	15414831	15415259	TCONS_00014058	u	428
1	9016274	9016703	TCONS_00014506	o	429
1	10522077	10522507	TCONS_00013029	x	430
1	22093184	22093615	TCONS_00013657	o	431
1	30520899	30521330	TCONS_00012669	o	431
1	28566735	28567166	TCONS_00014970	o	431
1	34560647	34561080	TCONS_00013262	o	433
1	42704570	42705003	TCONS_00014359	o	433
1	19102511	19102944	TCONS_00002516	u	433
1	2895083	2895516	TCONS_00013414	u	433
1	6956995	6957431	TCONS_00007141	o	436
1	19846471	19846909	TCONS_00008638	o	438
1	41728613	41729052	TCONS_00011933	o	439
1	9012877	9013317	TCONS_00014506	o	440
1	35034861	35035302	TCONS_00013276	o	441
1	16299774	16300215	TCONS_00014894	u	441
1	28831443	28831885	TCONS_00012641	o	442
1	25790842	25791284	TCONS_00009387	x	442
1	40030264	40030707	TCONS_00013887	o	443
1	27854541	27854986	TCONS_00014619	o	445
1	27854541	27854986	TCONS_00014618	o	445
1	20305115	20305560	TCONS_00008683	u	445
1	20305115	20305560	TCONS_00008684	x	445
1	4103548	4103994	TCONS_00013522	o	446
1	14889121	14889567	TCONS_00014535	o	446
1	14889121	14889567	TCONS_00014536	o	446
1	20317122	20317568	TCONS_00002627	o	446
1	20305114	20305560	TCONS_00013092	u	446
1	20305114	20305560	TCONS_00013093	u	446
1	42671538	42671984	TCONS_00014358	u	446
1	38800618	38801066	TCONS_00014297	u	448
1	30048064	30048513	TCONS_00013742	o	449
1	27854541	27854991	TCONS_00003622	o	450
1	13859848	13860299	TCONS_00001949	o	451
1	17939034	17939486	TCONS_00002366	o	452
1	17939034	17939486	TCONS_00002365	o	452
1	36088983	36089436	TCONS_00010984	o	453
1	20335446	20335899	TCONS_00002633	u	453
1	21047261	21047715	TCONS_00013436	u	454
1	393243	393698	TCONS_00006128	o	455
1	28175714	28176171	TCONS_00003676	o	457
1	30493463	30493921	TCONS_00013209	o	458
1	30493463	30493921	TCONS_00010070	o	458
1	633952	634412	TCONS_00012885	o	460
1	8523523	8523983	TCONS_00013005	o	460
1	32179965	32180425	TCONS_00013223	u	460
1	8282343	8282804	TCONS_00015131	i	461
1	35960537	35960998	TCONS_00015040	o	461
1	35960537	35960998	TCONS_00013295	o	461
1	35960537	35960998	TCONS_00015041	o	461
1	35960537	35960998	TCONS_00014257	o	461
1	22721161	22721624	TCONS_00013660	o	463
1	22721161	22721624	TCONS_00012567	o	463
1	22721161	22721624	TCONS_00002925	o	463
1	41370775	41371238	TCONS_00014763	u	463
1	40030264	40030728	TCONS_00005513	o	464
1	40851641	40852105	TCONS_00005664	o	464
1	36289176	36289641	TCONS_00004948	o	465
1	5726731	5727196	TCONS_00013987	o	465
1	5726731	5727196	TCONS_00013986	o	465
1	393223	393688	TCONS_00012883	u	465
1	11611298	11611763	TCONS_00013039	x	465
1	14879461	14879927	TCONS_00014889	o	466
1	30840114	30840580	TCONS_00010121	o	466
1	33217784	33218250	TCONS_00014672	u	466
1	28825598	28826065	TCONS_00012641	o	467
1	3493091	3493559	TCONS_00012395	x	468
1	11611298	11611766	TCONS_00014877	x	468
1	4043136	4043605	TCONS_00012935	u	469
1	27685393	27685865	TCONS_00014962	o	472
1	30403265	30403740	TCONS_00010050	o	475
1	30403265	30403740	TCONS_00010051	o	475
1	23584039	23584516	TCONS_00009086	o	477
1	24285116	24285593	TCONS_00013123	o	477
1	28567283	28567760	TCONS_00014970	o	477
1	39421801	39422280	TCONS_00013879	o	479
1	18983575	18984055	TCONS_00012533	u	480
1	25021127	25021608	TCONS_00013137	o	481
1	11610726	11611207	TCONS_00013039	x	481
1	22719300	22719782	TCONS_00013660	o	482
1	22719300	22719782	TCONS_00012567	o	482
1	22719300	22719782	TCONS_00002925	o	482
1	28086233	28086716	TCONS_00014964	o	483
1	5418815	5419298	TCONS_00000840	u	483
1	5418815	5419298	TCONS_00000839	u	483
1	38431289	38431773	TCONS_00011360	o	484
1	24909636	24910121	TCONS_00003216	o	485
1	10521545	10522030	TCONS_00014030	x	485
1	19919049	19919535	TCONS_00014914	u	486
1	28825577	28826065	TCONS_00003774	o	488
1	33641963	33642451	TCONS_00014675	o	488
1	31092244	31092732	TCONS_00013769	u	488
1	8525847	8526337	TCONS_00007392	o	490
1	38516387	38516877	TCONS_00011380	o	490
1	37592173	37592665	TCONS_00011208	o	492
1	25021114	25021608	TCONS_00009288	o	494
1	32660486	32660980	TCONS_00014206	u	494
1	10520294	10520788	TCONS_00007660	x	494
1	23301750	23302245	TCONS_00013116	o	495
1	17932787	17933283	TCONS_00002366	o	496
1	17932787	17933283	TCONS_00012524	o	496
1	17932787	17933283	TCONS_00013630	o	496
1	17932787	17933283	TCONS_00002365	o	496
1	22919260	22919759	TCONS_00014574	o	499
1	32320271	32320771	TCONS_00013230	x	500
1	168874	169375	TCONS_00012343	o	501
1	42966986	42967488	TCONS_00006028	x	502
1	33708688	33709191	TCONS_00014680	o	503
1	42294509	42295012	TCONS_00012331	u	503
1	2837844	2838348	TCONS_00013947	o	504
1	5726692	5727196	TCONS_00006956	u	504
1	31982325	31982830	TCONS_00004304	o	505
1	38290726	38291231	TCONS_00005267	o	505
1	15472938	15473444	TCONS_00014059	o	506
1	43057713	43058219	TCONS_00012168	u	506
1	22098842	22099349	TCONS_00008897	o	507
1	29317467	29317976	TCONS_00013732	o	509
1	25147134	25147643	TCONS_00009307	o	509
1	36944059	36944571	TCONS_00013831	o	512
1	33789089	33789601	TCONS_00012722	u	512
1	33793342	33793857	TCONS_00015020	o	515
1	17230770	17231287	TCONS_00014066	o	517
1	3614886	3615405	TCONS_00013416	i	519
1	17230770	17231289	TCONS_00014896	o	519
1	5041455	5041975	TCONS_00000795	u	520
1	22726956	22727477	TCONS_00013660	o	521
1	22726956	22727477	TCONS_00012567	o	521
1	22726956	22727477	TCONS_00002925	o	521
1	10941525	10942046	TCONS_00014874	u	521
1	30057682	30058204	TCONS_00012657	o	522
1	393175	393698	TCONS_00014782	u	523
1	28828850	28829375	TCONS_00003774	o	525
1	28828850	28829375	TCONS_00012641	o	525
1	28828850	28829375	TCONS_00014627	o	525
1	10518618	10519143	TCONS_00014030	x	525
1	10518618	10519143	TCONS_00013029	x	525
1	10518618	10519143	TCONS_00007660	x	525
1	38748960	38749487	TCONS_00011423	o	527
1	32660453	32660980	TCONS_00013234	u	527
1	3732125	3732653	TCONS_00013964	o	528
1	32660452	32660980	TCONS_00010444	u	528
1	632106	632636	TCONS_00012353	o	530
1	10490656	10491186	TCONS_00012465	o	530
1	42699958	42700489	TCONS_00012102	o	531
1	38576118	38576653	TCONS_00012811	x	535
1	23806217	23806753	TCONS_00014388	u	536
1	15542288	15542825	TCONS_00013610	o	537
1	28122773	28123312	TCONS_00009719	o	539
1	12091092	12091631	TCONS_00013042	u	539
1	27417284	27417824	TCONS_00009612	o	540
1	27417284	27417824	TCONS_00014149	o	540
1	42556791	42557331	TCONS_00012866	x	540
1	21796249	21796790	TCONS_00013103	o	541
1	29652572	29653114	TCONS_00013197	o	542
1	17228195	17228737	TCONS_00014067	u	542
1	29652572	29653114	TCONS_00013196	u	542
1	27043933	27044476	TCONS_00003518	o	543
1	26415754	26416297	TCONS_00009465	o	543
1	31492233	31492777	TCONS_00014658	o	544
1	39638259	39638806	TCONS_00005455	o	547
1	25067746	25068294	TCONS_00003253	o	548
1	32063402	32063950	TCONS_00015154	u	548
1	5493196	5493745	TCONS_00000854	o	549
1	13838786	13839337	TCONS_00014048	o	551
1	17426154	17426707	TCONS_00015136	i	553
1	30057915	30058469	TCONS_00013743	o	554
1	10325715	10326269	TCONS_00013423	u	554
1	20305006	20305560	TCONS_00008685	x	554
1	20305006	20305560	TCONS_00014090	x	554
1	37248859	37249415	TCONS_00013834	o	556
1	3314910	3315467	TCONS_00006564	u	557
1	13859196	13859755	TCONS_00001949	o	559
1	20306267	20306827	TCONS_00014918	x	560
1	19102536	19103097	TCONS_00012536	u	561
1	938496	939058	TCONS_00015125	i	562
1	37017093	37017656	TCONS_00012772	o	563
1	37299569	37300132	TCONS_00013836	o	563
1	25321657	25322220	TCONS_00003294	u	563
1	7230635	7231198	TCONS_00015130	u	563
1	10520886	10521449	TCONS_00014030	x	563
1	10520886	10521449	TCONS_00013029	x	563
1	10520886	10521449	TCONS_00007660	x	563
1	15415476	15416040	TCONS_00014058	u	564
1	6653008	6653576	TCONS_00001016	o	568
1	42556791	42557361	TCONS_00014769	x	570
1	39636825	39637396	TCONS_00013880	o	571
1	39636825	39637396	TCONS_00005455	o	571
1	9799882	9800453	TCONS_00014025	o	571
1	9799882	9800453	TCONS_00014865	o	571
1	40610527	40611104	TCONS_00014751	o	577
1	38282598	38283175	TCONS_00013323	o	577
1	38282598	38283175	TCONS_00011335	o	577
1	27854167	27854745	TCONS_00013715	o	578
1	42403924	42404504	TCONS_00014768	o	580
1	29323035	29323615	TCONS_00009898	o	580
1	42364996	42365576	TCONS_00012042	o	580
1	42364996	42365576	TCONS_00015107	o	580
1	7185279	7185860	TCONS_00007180	o	581
1	7185279	7185860	TCONS_00007179	o	581
1	9933095	9933677	TCONS_00012228	i	582
1	2872257	2872839	TCONS_00013507	o	582
1	31981558	31982140	TCONS_00004304	o	582
1	6621696	6622278	TCONS_00007079	o	582
1	32321936	32322519	TCONS_00013783	o	583
1	35513516	35514099	TCONS_00014250	o	583
1	29652531	29653114	TCONS_00014171	u	583
1	2418368	2418952	TCONS_00000415	o	584
1	35897036	35897621	TCONS_00010956	o	585
1	33789760	33790346	TCONS_00012722	u	586
1	24366702	24367289	TCONS_00013125	o	587
1	18824538	18825126	TCONS_00013435	i	588
1	42403916	42404504	TCONS_00012864	o	588
1	38282587	38283175	TCONS_00014285	o	588
1	38282587	38283175	TCONS_00014284	o	588
1	40101444	40102032	TCONS_00015074	u	588
1	40127699	40128291	TCONS_00012322	i	592
1	6621696	6622288	TCONS_00012976	o	592
1	17564296	17564889	TCONS_00002322	o	593
1	20336301	20336895	TCONS_00002633	u	594
1	12126784	12127379	TCONS_00001761	u	595
1	24462510	24463106	TCONS_00014585	o	596
1	2674405	2675001	TCONS_00013946	o	596
1	38283267	38283866	TCONS_00014284	o	599
1	25789759	25790361	TCONS_00009386	i	602
1	3401204	3401806	TCONS_00014806	o	602
1	9808951	9809553	TCONS_00014027	o	602
1	9808951	9809553	TCONS_00013021	o	602
1	33536461	33537063	TCONS_00014222	o	602
1	38282573	38283175	TCONS_00011334	o	602
1	26386323	26386926	TCONS_00012606	o	603
1	14754035	14754640	TCONS_00002051	o	605
1	27681760	27682366	TCONS_00014962	o	606
1	29317477	29318085	TCONS_00014634	o	608
1	23348032	23348640	TCONS_00003016	x	608
1	2418368	2418977	TCONS_00013503	o	609
1	392082	392691	TCONS_00006128	o	609
1	33460397	33461006	TCONS_00013247	o	609
1	28566556	28567166	TCONS_00009786	o	610
1	39640623	39641234	TCONS_00013880	o	611
1	39640623	39641234	TCONS_00005455	o	611
1	25066171	25066783	TCONS_00003253	o	612
1	25066171	25066783	TCONS_00003252	o	612
1	40030819	40031431	TCONS_00005513	o	612
1	20041617	20042230	TCONS_00002599	o	613
1	17938872	17939486	TCONS_00012524	o	614
1	17938872	17939486	TCONS_00013630	o	614
1	20033512	20034130	TCONS_00014089	x	618
1	22824684	22825303	TCONS_00008989	o	619
1	16489629	16490250	TCONS_00013615	i	621
1	23947136	23947758	TCONS_00012267	i	622
1	33707405	33708027	TCONS_00014680	o	622
1	25390340	25390964	TCONS_00014129	o	624
1	37512762	37513387	TCONS_00005123	o	625
1	27540936	27541563	TCONS_00013711	u	627
1	39640623	39641250	TCONS_00005457	u	627
1	39640623	39641251	TCONS_00012826	u	628
1	39640623	39641251	TCONS_00012827	u	628
1	42555678	42556309	TCONS_00012866	x	631
1	42555678	42556309	TCONS_00014769	x	631
1	27266549	27267182	TCONS_00013707	o	633
1	30492206	30492839	TCONS_00010069	o	633
1	30492206	30492839	TCONS_00010070	o	633
1	1685287	1685922	TCONS_00014786	o	635
1	21847504	21848139	TCONS_00014098	o	635
1	28829841	28830480	TCONS_00003774	o	639
1	28829841	28830480	TCONS_00012641	o	639
1	28829841	28830480	TCONS_00014627	o	639
1	25562341	25562983	TCONS_00015146	i	642
1	2841654	2842298	TCONS_00013948	o	644
1	6776986	6777632	TCONS_00012985	o	646
1	37418803	37419450	TCONS_00013312	o	647
1	37418803	37419450	TCONS_00011189	o	647
1	37418803	37419450	TCONS_00011188	o	647
1	3039215	3039863	TCONS_00013512	o	648
1	30676802	30677452	TCONS_00004092	o	650
1	41029571	41030222	TCONS_00014324	o	651
1	42403911	42404562	TCONS_00005944	u	651
1	30401251	30401903	TCONS_00010050	o	652
1	36447217	36447871	TCONS_00004981	o	654
1	30531327	30531981	TCONS_00014986	o	654
1	24284651	24285306	TCONS_00014938	o	655
1	3533220	3533876	TCONS_00000601	u	656
1	24285116	24285774	TCONS_00009167	o	658
1	32181018	32181677	TCONS_00014996	u	659
1	19104698	19105358	TCONS_00013639	u	660
1	30043212	30043873	TCONS_00010006	x	661
1	10488921	10489584	TCONS_00001556	o	663
1	42407581	42408244	TCONS_00005946	o	663
1	27041773	27042438	TCONS_00003518	o	665
1	22370165	22370830	TCONS_00008930	o	665
1	41021349	41022014	TCONS_00013461	u	665
1	24409819	24410485	TCONS_00014939	o	666
1	2415686	2416353	TCONS_00013503	o	667
1	22727826	22728493	TCONS_00013660	o	667
1	42394345	42395016	TCONS_00015159	i	671
1	22370165	22370836	TCONS_00013109	o	671
1	37769852	37770525	TCONS_00013315	o	673
1	38515103	38515776	TCONS_00014293	o	673
1	38515103	38515776	TCONS_00011380	o	673
1	35746377	35747051	TCONS_00012311	i	674
1	22370154	22370830	TCONS_00008932	u	676
1	22727826	22728503	TCONS_00012567	o	677
1	35513420	35514099	TCONS_00010890	o	679
1	29904106	29904786	TCONS_00009979	o	680
1	25135096	25135777	TCONS_00014391	i	681
1	3520625	3521306	TCONS_00006612	x	681
1	2415671	2416353	TCONS_00000415	o	682
1	37278952	37279634	TCONS_00011159	o	682
1	16499814	16500499	TCONS_00002242	i	685
1	12921417	12922102	TCONS_00013048	o	685
1	1009338	1010026	TCONS_00013413	u	688
1	28567283	28567972	TCONS_00009786	o	689
1	4697704	4698394	TCONS_00006798	o	690
1	5420139	5420829	TCONS_00000840	u	690
1	5420139	5420829	TCONS_00000839	u	690
1	12921411	12922102	TCONS_00007920	o	691
1	18458935	18459629	TCONS_00008500	o	694
1	21895179	21895874	TCONS_00002808	o	695
1	4595814	4596509	TCONS_00006785	o	695
1	25020912	25021608	TCONS_00009289	o	696
1	27377204	27377905	TCONS_00009606	o	701
1	10488000	10488704	TCONS_00014517	x	704
1	937630	938336	TCONS_00012360	o	706
1	19103291	19103997	TCONS_00014384	u	706
1	40664959	40665666	TCONS_00011742	x	707
1	30532924	30533635	TCONS_00014986	o	711
1	36091111	36091822	TCONS_00010984	o	711
1	40664959	40665670	TCONS_00015081	x	711
1	6792823	6793535	TCONS_00014844	o	712
1	24367429	24368141	TCONS_00013125	o	712
1	395651	396368	TCONS_00014782	u	717
1	33535448	33536166	TCONS_00014222	o	718
1	2021410	2022132	TCONS_00014446	o	722
1	33790434	33791160	TCONS_00013252	x	726
1	43242964	43243691	TCONS_00014778	o	727
1	4699180	4699907	TCONS_00006798	o	727
1	31273731	31274460	TCONS_00004193	o	729
1	27198674	27199405	TCONS_00009569	o	731
1	22676360	22677092	TCONS_00014571	o	732
1	23749576	23750308	TCONS_00014111	o	732
1	34458678	34459411	TCONS_00015023	u	733
1	9808818	9809553	TCONS_00014868	o	735
1	9808818	9809553	TCONS_00007579	o	735
1	6188505	6189242	TCONS_00007024	o	737
1	2435755	2436493	TCONS_00012209	i	738
1	37323868	37324606	TCONS_00014712	o	738
1	37323868	37324606	TCONS_00012778	o	738
1	22091562	22092302	TCONS_00013657	o	740
1	42407504	42408244	TCONS_00012864	o	740
1	8746047	8746787	TCONS_00014376	u	740
1	30057461	30058204	TCONS_00013745	o	743
1	6188505	6189248	TCONS_00012971	o	743
1	28489956	28490700	TCONS_00013445	i	744
1	39780562	39781307	TCONS_00015068	u	745
1	15542992	15543740	TCONS_00002150	o	748
1	25066889	25067638	TCONS_00003253	o	749
1	28488836	28489586	TCONS_00012283	i	750
1	39328776	39329527	TCONS_00012320	i	751
1	40030819	40031572	TCONS_00011643	o	753
1	36653949	36654705	TCONS_00013304	o	756
1	595315	596073	TCONS_00000111	o	758
1	27898492	27899251	TCONS_00003629	o	759
1	34085511	34086270	TCONS_00014685	u	759
1	8132584	8133344	TCONS_00007327	o	760
1	13455247	13456007	TCONS_00013600	u	760
1	27684470	27685231	TCONS_00014962	o	761
1	17277540	17278302	TCONS_00008350	o	762
1	2841902	2842667	TCONS_00014797	o	765
1	22727826	22728594	TCONS_00002925	o	768
1	27853975	27854745	TCONS_00013716	o	770
1	12921332	12922102	TCONS_00014881	o	770
1	26302285	26303057	TCONS_00003427	o	772
1	10943219	10943993	TCONS_00013424	i	774
1	13837919	13838693	TCONS_00014048	o	774
1	10943218	10943993	TCONS_00007708	i	775
1	11855399	11856175	TCONS_00013591	o	776
1	1868617	1869393	TCONS_00000321	x	776
1	38286494	38287276	TCONS_00014285	o	782
1	39420778	39421563	TCONS_00013879	o	785
1	718236	719024	TCONS_00000128	u	788
1	42407581	42408373	TCONS_00014768	o	792
1	42693737	42694531	TCONS_00014415	i	794
1	2893954	2894748	TCONS_00006501	o	794
1	38286494	38287294	TCONS_00011335	o	800
1	12126574	12127379	TCONS_00001762	u	805
1	6654666	6655472	TCONS_00001016	o	806
1	28490596	28491403	TCONS_00013446	i	807
1	42699969	42700777	TCONS_00012103	o	808
1	11504921	11505730	TCONS_00007767	o	809
1	395651	396460	TCONS_00012883	u	809
1	6655980	6656789	TCONS_00007087	u	809
1	22575242	22576054	TCONS_00014101	u	812
1	38286461	38287276	TCONS_00014284	o	815
1	32180862	32181677	TCONS_00014997	u	815
1	10471171	10471990	TCONS_00001550	o	819
1	163286	164107	TCONS_00012343	o	821
1	163286	164107	TCONS_00012344	o	821
1	163286	164107	TCONS_00012342	o	821
1	30058309	30059131	TCONS_00012657	o	822
1	38432869	38433693	TCONS_00011360	o	824
1	20306002	20306827	TCONS_00013094	x	825
1	39637980	39638806	TCONS_00012826	u	826
1	6655963	6656789	TCONS_00012978	x	826
1	30058303	30059131	TCONS_00013744	o	828
1	31674637	31675466	TCONS_00014192	u	829
1	30984686	30985517	TCONS_00014188	o	831
1	10681417	10682248	TCONS_00007675	u	831
1	26425467	26426303	TCONS_00009470	x	836
1	26425467	26426303	TCONS_00009469	x	836
1	27956651	27957491	TCONS_00014620	o	840
1	27956651	27957491	TCONS_00003640	o	840
1	31048738	31049582	TCONS_00010155	o	844
1	33506184	33507028	TCONS_00013799	u	844
1	36214262	36215112	TCONS_00012760	u	850
1	30088065	30088918	TCONS_00010011	o	853
1	10333796	10334651	TCONS_00001531	o	855
1	35962390	35963246	TCONS_00015040	o	856
1	35962390	35963246	TCONS_00010965	o	856
1	35962390	35963246	TCONS_00014256	o	856
1	38515990	38516847	TCONS_00014293	o	857
1	5727976	5728833	TCONS_00012967	u	857
1	25545319	25546176	TCONS_00009353	x	857
1	43185326	43186185	TCONS_00006061	o	859
1	4070185	4071044	TCONS_00000667	x	859
1	28120873	28121734	TCONS_00009719	o	861
1	2502016	2502878	TCONS_00006438	x	862
1	395651	396517	TCONS_00006128	o	866
1	41298788	41299656	TCONS_00013462	u	868
1	42407504	42408373	TCONS_00013916	o	869
1	40852194	40853065	TCONS_00005664	o	871
1	23810747	23811618	TCONS_00014113	o	871
1	26425494	26426365	TCONS_00014955	x	871
1	23810747	23811619	TCONS_00009108	o	872
1	35138888	35139760	TCONS_00015155	u	872
1	4699180	4700053	TCONS_00012944	o	873
1	17262189	17263066	TCONS_00002301	o	877
1	28831788	28832668	TCONS_00014627	o	880
1	30217438	30218322	TCONS_00010025	o	884
1	21923801	21924690	TCONS_00002813	o	889
1	13487841	13488730	TCONS_00007970	o	889
1	9764546	9765436	TCONS_00001456	o	890
1	30920406	30921297	TCONS_00004135	o	891
1	2837673	2838565	TCONS_00012912	o	892
1	35587727	35588619	TCONS_00010902	o	892
1	20411080	20411974	TCONS_00012258	i	894
1	39707990	39708886	TCONS_00011593	u	896
1	26873826	26874723	TCONS_00012609	o	897
1	41743699	41744599	TCONS_00015096	o	900
1	41743699	41744599	TCONS_00011934	o	900
1	23813192	23814093	TCONS_00003073	o	901
1	41029321	41030222	TCONS_00013367	o	901
1	41029321	41030222	TCONS_00011818	o	901
1	37682625	37683529	TCONS_00012788	o	904
1	34090371	34091276	TCONS_00013810	o	905
1	4699148	4700053	TCONS_00014820	u	905
1	31674561	31675466	TCONS_00014193	u	905
1	2689349	2690255	TCONS_00012384	o	906
1	1768895	1769803	TCONS_00000305	i	908
1	25575810	25576718	TCONS_00015147	u	908
1	41147980	41148889	TCONS_00011845	o	909
1	2892920	2893830	TCONS_00006501	o	910
1	30454442	30455352	TCONS_00014184	o	910
1	27155992	27156903	TCONS_00015148	u	911
1	220213	221127	TCONS_00012203	u	914
1	20041617	20042535	TCONS_00012549	o	918
1	8134534	8135454	TCONS_00007327	o	920
1	18826991	18827913	TCONS_00012253	i	922
1	14892832	14893755	TCONS_00014535	o	923
[truncated: 14,258 more rows]
