# Supplementary material for: Long non-coding RNAs as the regulatory hubs in rice response to salt stress
Source: Sci Rep. 2022 Dec 15;12:21696. doi: 10.1038/s41598-022-26133-x (PMC9755261; doi:10.1038/s41598-022-26133-x)
Supplement: Supplementary file 4 — Supplementary Table S3. [file 41598_2022_26133_MOESM4_ESM.xlsx]

## Sheet: FL478
Table S3. The detected snRNA, snoRNA, microRNA, and other noncoding RNAs in the studied genotypes.
ID	Class Code	Family ID	Biotype
TCONS_00015405	o	snoZ223	Gene; snRNA; snoRNA; CD-box
TCONS_00015403	o	snoZ223	Gene; snRNA; snoRNA; CD-box
TCONS_00020546	o	mir-166	Gene; miRNA
TCONS_00029375	o	MIR535	Gene; miRNA
TCONS_00029027	o	MIR535	Gene; miRNA
TCONS_00040145	o	MIR162_2	Gene; miRNA
TCONS_00047562	o	MIR168	Gene; miRNA
TCONS_00053560	o	MIR171_1	Gene; miRNA
TCONS_00055688	o	snoZ223	Gene; snRNA; snoRNA; CD-box
TCONS_00055686	o	snoR134	Gene; snRNA; snoRNA; HACA-box
TCONS_00055687	o	snoR134	Gene; snRNA; snoRNA; HACA-box
TCONS_00060810	o	MIR167_1	Gene; miRNA
TCONS_00072498	o	U6atac	Gene; snRNA; splicing
TCONS_00071226	o	enod40	Gene
TCONS_00072525	o	snoR2	Gene; snRNA; snoRNA; HACA-box
TCONS_00065418	o	snoR2	Gene; snRNA; snoRNA; HACA-box
TCONS_00089964	o	MIR396	Gene; miRNA
TCONS_00090137	o	snoR20a	Gene; snRNA; snoRNA; CD-box
TCONS_00090997	o	mir-166	Gene; miRNA
TCONS_00099020	o	snoR97	Gene; snRNA; snoRNA; HACA-box
TCONS_00101149	o	MIR169_2	Gene; miRNA
TCONS_00108166	o	U5	Gene; snRNA; splicing
TCONS_00103412	o	MIR169_5	Gene; miRNA
TCONS_00108174	o	MIR169_5	Gene; miRNA
TCONS_00103416	o	MIR169_5	Gene; miRNA

## Sheet: IR29
Table S3. The detected snRNA, snoRNA, microRNA, and other noncoding RNAs in the studied genotypes.
ID	Class Code	Family ID	Biotype
TCONS_00013015	o	snoZ103	Gene; snRNA; snoRNA; CD-box
TCONS_00020695	o	snoR134	Gene; snRNA; snoRNA; HACA-box
TCONS_00020695	o	snoZ223	Gene; snRNA; snoRNA; CD-box
TCONS_00021083	o	snoR134	Gene; snRNA; snoRNA; HACA-box
TCONS_00029343	o	snoR26	Gene; snRNA; snoRNA; CD-box
TCONS_00029767	o	MIR535	Gene; miRNA
TCONS_00029416	o	MIR535	Gene; miRNA
TCONS_00033900	o	MIR169	N/A
TCONS_00047973	o	MIR162_2	Gene; miRNA
TCONS_00040660	o	MIR162_2	Gene; miRNA
TCONS_00054376	o	MIR171_1	Gene; miRNA
TCONS_00061383	o	snoR16	Gene; snRNA; snoRNA; CD-box
TCONS_00056529	o	snoZ223	Gene; snRNA; snoRNA; CD-box
TCONS_00063045	o	snoR134	Gene; snRNA; snoRNA; HACA-box
TCONS_00061632	o	snoR126	Gene; snRNA; snoRNA; CD-box
TCONS_00061702	o	MIR167_1	Gene; miRNA
TCONS_00061715	o	snoZ112	Gene; snRNA; snoRNA; CD-box
TCONS_00062575	o	MIR169_5	Gene; miRNA
TCONS_00073473	o	snoR2	Gene; snRNA; snoRNA; HACA-box
TCONS_00066563	o	MIR171_2	Gene; miRNA
TCONS_00082862	o	snoZ159	Gene; snRNA; snoRNA; CD-box
TCONS_00092234	o	MIR396	Gene; miRNA
TCONS_00086416	o	mir-160	Gene; miRNA
TCONS_00090780	o	mir-166	Gene; miRNA
TCONS_00096594	o	snoR97	Gene; snRNA; snoRNA; HACA-box
TCONS_00096597	o	snoR134	Gene; snRNA; snoRNA; HACA-box
TCONS_00096597	o	snoR97	Gene; snRNA; snoRNA; HACA-box
TCONS_00100263	o	snoR134	Gene; snRNA; snoRNA; HACA-box
TCONS_00100282	o	MIR167_1	Gene; miRNA
TCONS_00099650	o	MIR164	Gene; miRNA
TCONS_00104508	o	U5	Gene; snRNA; splicing
TCONS_00104649	o	MIR169_5	Gene; miRNA
TCONS_00104648	o	MIR169_5	Gene; miRNA
