# Supplementary material for: Long non-coding RNAs as the regulatory hubs in rice response to salt stress
Source: Sci Rep. 2022 Dec 15;12:21696. doi: 10.1038/s41598-022-26133-x (PMC9755261; doi:10.1038/s41598-022-26133-x)
Supplement: Supplementary file 5 — Supplementary Table S4. [file 41598_2022_26133_MOESM5_ESM.xlsx]

## Sheet: Fl478
Table S4. The list of putative lncRNAs identified in this study.
Transcript ID	Chr.No	Start	end	Transcript length	Class Code	Checked by SwissProt
TCONS_00072415	4	11774798	11778051	3253	x	removed
TCONS_00060476	3	2615421	2618535	3114	o	removed
TCONS_00021329	10	23062318	23065283	2965	o	removed
TCONS_00013737	1	42404684	42407298	2614	o
TCONS_00026855	11	17384714	17387292	2578	o
TCONS_00090642	6	22009468	22011598	2130	o	removed
TCONS_00114319	9	20380614	20382170	1556	i	removed
TCONS_00034299	12	15506404	15509919	3515	o
TCONS_00048393	2	219719	221419	1700	o
TCONS_00048393	2	219719	221419	1700	o
TCONS_00099293	7	21742250	21743521	1271	u
TCONS_00028743	11	11692841	11694247	1406	i
TCONS_00075444	5	22767212	22768451	1239	o
TCONS_00056604	3	12906018	12907324	1306	o
TCONS_00039605	2	19860062	19861094	1032	u	removed
TCONS_00071510	4	22594048	22595305	1257	o	removed
TCONS_00108658	9	3586597	3587662	1065	x	removed
TCONS_00111364	9	3586542	3587663	1121	o
TCONS_00026946	11	18464146	18465756	1610	o
TCONS_00015520	10	6018009	6019000	991	o
TCONS_00020419	10	6018016	6019000	984	o	removed
TCONS_00035798	12	4865613	4866703	1090	i	removed
TCONS_00077810	5	9645602	9646661	1059	o
TCONS_00114824	9	20785455	20786521	1066	o
TCONS_00081303	5	7721742	7722863	1121	o
TCONS_00035289	12	24156021	24157021	1000	o	removed
TCONS_00019657	10	19011107	19014228	3121	o	removed
TCONS_00039166	2	16165188	16166117	929	u	removed
TCONS_00053384	3	28798142	28799147	1005	o	removed
TCONS_00107231	8	23033230	23034267	1037	o	removed
TCONS_00055821	3	7353155	7354113	958	o
TCONS_00015383	10	4629260	4630227	967	o	removed
TCONS_00009048	1	23750606	23751636	1030	o
TCONS_00099176	7	22426877	22427809	932	x
TCONS_00036290	12	6341634	6342534	900	u
TCONS_00080798	5	12599094	12600891	1797	o
TCONS_00081771	5	12599689	12600891	1202	u
TCONS_00047100	2	1273180	1274157	977	o	removed
TCONS_00050147	3	4141613	4142746	1133	o	removed
TCONS_00110339	9	18734596	18735523	927	o
TCONS_00114310	9	13598381	13599891	1510	i
TCONS_00049180	2	7548223	7549342	1119	o	removed
TCONS_00038356	2	8315305	8316237	932	u
TCONS_00038460	2	9106571	9107483	912	o
TCONS_00014124	1	41597302	41598349	1047	o	removed
TCONS_00032564	12	27374651	27375620	969	o
TCONS_00048867	2	6488125	6489065	940	o	removed
TCONS_00048944	2	21166450	21167489	1039	u	removed
TCONS_00042215	2	1274595	1275571	976	o
TCONS_00006034	1	43185330	43186185	855	o	removed
TCONS_00099797	7	5248137	5249329	1192	o
TCONS_00081048	5	2111234	2112081	847	o
TCONS_00076151	5	27218683	27220292	1609	o	removed
TCONS_00012935	1	13487890	13488730	840	o
TCONS_00061731	3	12647143	12648516	1373	u
TCONS_00028805	11	3314020	3314900	880	o	removed
TCONS_00100058	7	20166326	20170216	3890	o	removed
TCONS_00070978	4	14182113	14183132	1019	u
TCONS_00088492	6	21764438	21765266	828	o
TCONS_00104822	8	8975174	8976048	874	u
TCONS_00104822	8	8975174	8976048	874	u
TCONS_00029469	11	14523165	14524615	1450	u	removed
TCONS_00061510	3	13707141	13708068	927	o
TCONS_00017232	10	20956884	20957748	864	o
TCONS_00106975	8	3069747	3070562	815	u	removed
TCONS_00057113	3	16879313	16880492	1179	o
TCONS_00091261	6	3653394	3654210	816	u	removed
TCONS_00086513	6	4340178	4342791	2613	o	removed
TCONS_00037595	2	3263394	3264194	800	o
TCONS_00060760	3	27208561	27209503	942	o	removed
TCONS_00028904	11	25361395	25362216	821	o
TCONS_00060929	3	12926139	12927080	941	u
TCONS_00073323	5	2810545	2811439	894	o
TCONS_00003188	1	24908444	24909529	1085	o
TCONS_00069064	4	23819939	23820739	800	x
TCONS_00098838	7	15195503	15196328	825	x	removed
TCONS_00049187	2	10540922	10543155	2233	o	removed
TCONS_00042800	2	4955725	4956770	1045	u
TCONS_00061308	3	35526806	35527781	975	o
TCONS_00072576	4	32974614	32976309	1695	u	removed
TCONS_00112345	9	13210510	13211709	1199	o
TCONS_00112345	9	13210510	13211709	1199	o
TCONS_00021349	10	4778622	4779580	958	u
TCONS_00007109	1	6957514	6958773	1259	o
TCONS_00004914	1	36286798	36288006	1208	o	removed
TCONS_00098949	7	26561485	26562458	973	o	removed
TCONS_00010859	1	35721021	35722744	1723	o
TCONS_00010859	1	35721021	35722744	1723	o
TCONS_00048462	2	4341537	4342384	847	o
TCONS_00000313	1	1868626	1869393	767	x	removed
TCONS_00022036	11	3532246	3533056	810	o	removed
TCONS_00047188	2	8315389	8316237	848	o
TCONS_00047188	2	8315389	8316237	848	o
TCONS_00058104	3	25599562	25600558	996	o	removed
TCONS_00107321	8	1074645	1075840	1195	x
TCONS_00040441	2	25884931	25885799	868	o	removed
TCONS_00099880	7	20942922	20943725	803	o	removed
TCONS_00062287	3	27540889	27541809	920	o	removed
TCONS_00072376	4	4169448	4170715	1267	o
TCONS_00067083	4	4169440	4170715	1275	o
TCONS_00011093	1	37275751	37277070	1319	o
TCONS_00047152	2	5775683	5776618	935	o
TCONS_00081217	5	27629989	27630980	991	o
TCONS_00107922	8	22618928	22619777	849	o
TCONS_00107922	8	22618928	22619777	849	o
TCONS_00036478	12	23287081	23287885	804	u
TCONS_00048393	2	222050	222890	840	o
TCONS_00063021	4	6685318	6686342	1024	o
TCONS_00071070	4	6685323	6686342	1019	u
TCONS_00099425	7	20615720	20616502	782	o
TCONS_00099425	7	20615720	20616502	782	o
TCONS_00044862	2	21927696	21928486	790	u	removed
TCONS_00081228	5	28366314	28367063	749	u
TCONS_00081228	5	28366314	28367063	749	u
TCONS_00039510	2	19166549	19167300	751	o
TCONS_00080688	5	28372475	28373331	856	u
TCONS_00038889	2	13144795	13145692	897	o	removed
TCONS_00052431	3	21269120	21270109	989	x	removed
TCONS_00062175	3	9478647	9479498	851	o
TCONS_00081679	5	28372463	28373327	864	x
TCONS_00081679	5	28372463	28373327	864	x
TCONS_00081679	5	28372463	28373327	864	x
TCONS_00081679	5	28372463	28373327	864	x
TCONS_00071897	4	23819958	23820696	738	o
TCONS_00013454	1	9314520	9315253	733	u	removed
TCONS_00012875	1	6957514	6958730	1216	o
TCONS_00034464	12	17463376	17464134	758	o	removed
TCONS_00037092	2	410659	411380	721	o	removed
TCONS_00053020	3	26200802	26201817	1015	o	removed
TCONS_00114824	9	20783955	20785064	1109	o	removed
TCONS_00013202	1	38286461	38287222	761	o
TCONS_00013201	1	38286494	38287222	728	o
TCONS_00013466	1	12394217	12395174	957	u
TCONS_00013466	1	12394217	12395174	957	u
TCONS_00013466	1	12394217	12395174	957	u
TCONS_00020953	10	19012248	19014018	1770	x	removed
TCONS_00062255	3	19925615	19926377	762	o
TCONS_00064274	4	19906647	19907548	901	u
TCONS_00090543	6	3653431	3654176	745	u	removed
TCONS_00090700	6	28825831	28826620	789	o	removed
TCONS_00012480	1	19976356	19977472	1116	o
TCONS_00017054	10	19810238	19810967	729	o	removed
TCONS_00045481	2	26349848	26350731	883	o
TCONS_00064850	4	23620143	23620985	842	o
TCONS_00064850	4	23620143	23620985	842	o
TCONS_00064850	4	23620143	23620985	842	o
TCONS_00103819	8	596472	597847	1375	o	removed
TCONS_00081170	5	24013460	24014215	755	o	removed
TCONS_00097492	7	21342332	21343710	1378	u
TCONS_00009055	1	23810747	23811619	872	o	removed
TCONS_00028305	11	2056170	2057034	864	o
TCONS_00091631	7	1180103	1181354	1251	o
TCONS_00099318	7	1180194	1181354	1160	o
TCONS_00099759	7	1180243	1181354	1111	o
TCONS_00114035	9	21147134	21147974	840	o
TCONS_00013462	1	11856862	11857748	886	u	removed
TCONS_00060324	3	28766710	28767406	696	o
TCONS_00081012	5	2656325	2657075	750	u
TCONS_00100144	7	21342576	21343703	1127	u
TCONS_00014839	1	38286494	38287197	703	o
TCONS_00014838	1	38286461	38287197	736	o
TCONS_00032234	12	25046787	25047485	698	o	removed
TCONS_00042699	2	4341681	4342389	708	o	removed
TCONS_00099769	7	2531151	2532344	1193	u
TCONS_00054922	3	1528982	1529941	959	x	removed
TCONS_00061337	3	1528989	1529941	952	x	removed
TCONS_00054921	3	1529077	1529941	864	x
TCONS_00083641	6	12680770	12681851	1081	o	removed
TCONS_00083640	6	12680776	12681851	1075	o	removed
TCONS_00007651	1	10829793	10830728	935	o
TCONS_00048995	2	27248495	27249553	1058	o
TCONS_00049154	2	4341681	4342380	699	o
TCONS_00013562	1	27032119	27033274	1155	o
TCONS_00012183	1	23534278	23535410	1132	u
TCONS_00048369	2	34632161	34632931	770	u	removed
TCONS_00099060	7	7139892	7140661	769	o
TCONS_00037010	12	6340894	6341634	740	u	removed
TCONS_00100016	7	13320445	13321144	699	u
TCONS_00012688	1	36159506	36160482	976	o
TCONS_00036013	12	23269985	23270669	684	x
TCONS_00060839	3	32160817	32161494	677	o	removed
TCONS_00072667	4	20810726	20811572	846	o	removed
TCONS_00107899	8	20219130	20221863	2733	o	removed
TCONS_00113539	9	21366391	21367167	776	x
TCONS_00014902	1	25562319	25563203	884	i
TCONS_00053877	3	31869128	31870327	1199	o
TCONS_00088639	6	23015805	23016866	1061	o	removed
TCONS_00107169	8	14319966	14320638	672	o
TCONS_00065778	4	29746441	29747106	665	x	removed
TCONS_00071284	4	29746270	29747106	836	x	removed
TCONS_00076499	5	29307649	29308674	1025	o	removed
TCONS_00090386	6	24494720	24496000	1280	o
TCONS_00107316	8	856698	857949	1251	o
TCONS_00021118	10	18750593	18751437	844	o	removed
TCONS_00035924	12	7318394	7319113	719	o	removed
TCONS_00030435	12	7318156	7319113	957	o
TCONS_00030435	12	7318156	7319113	957	o
TCONS_00080433	5	1014301	1017183	2882	o	removed
TCONS_00091155	6	20635341	20636917	1576	o	removed
TCONS_00098788	7	5876933	5877632	699	o
TCONS_00099690	7	27533506	27534575	1069	x
TCONS_00089880	6	18950887	18951800	913	i
TCONS_00028213	11	9693913	9695370	1457	i	removed
TCONS_00055363	3	4367295	4368112	817	o	removed
TCONS_00061448	3	9458132	9458889	757	o	removed
TCONS_00056844	3	14836061	14836940	879	o	removed
TCONS_00060945	3	27719511	27720237	726	u	removed
TCONS_00071983	4	31641656	31642496	840	o
TCONS_00076014	5	26507606	26508307	701	o	removed
TCONS_00041470	2	33210390	33211187	797	u	removed
TCONS_00047287	2	19860424	19861277	853	o	removed
TCONS_00045193	2	24262147	24262823	676	u
TCONS_00110247	9	18134399	18135197	798	o	removed
TCONS_00110512	9	19868030	19868740	710	o
TCONS_00002794	1	21895179	21895874	695	o	removed
TCONS_00014498	1	41246147	41246787	640	o	removed
TCONS_00013104	1	32106876	32108223	1347	o	removed
TCONS_00028613	11	12831543	12832197	654	o
TCONS_00026465	11	12829871	12832197	2326	o
TCONS_00069370	4	25515690	25516406	716	o
TCONS_00069424	4	25843038	25843883	845	o	removed
TCONS_00073354	5	3030682	3031404	722	o	removed
TCONS_00099935	7	28061378	28062139	761	o
TCONS_00091995	7	3711848	3712482	634	o	removed
TCONS_00098386	7	27903849	27905365	1516	o
TCONS_00098386	7	27903849	27905365	1516	o
TCONS_00106816	8	27393287	27394288	1001	o
TCONS_00036292	12	9126158	9126929	771	u
TCONS_00003744	1	28829841	28830480	639	o
TCONS_00003744	1	28829841	28830480	639	o
TCONS_00013678	1	37323818	37324606	788	o
TCONS_00005065	1	37323837	37324606	769	o
TCONS_00081315	5	11699528	11700369	841	o	removed
TCONS_00096663	7	13384423	13385064	641	x	removed
TCONS_00107276	8	25466750	25467379	629	o
TCONS_00108161	8	25466754	25467379	625	o
TCONS_00036140	12	7344131	7344800	669	o
TCONS_00036140	12	7344131	7344800	669	o
TCONS_00036140	12	7344131	7344800	669	o
TCONS_00036140	12	7344131	7344800	669	o
TCONS_00033571	12	7343298	7344800	1502	o
TCONS_00036140	12	7344131	7344800	669	o
TCONS_00036140	12	7344131	7344800	669	o
TCONS_00036140	12	7344131	7344800	669	o
TCONS_00033163	12	3635350	3636226	876	o
TCONS_00033163	12	3635350	3636226	876	o
TCONS_00090251	6	6479585	6480980	1395	o
TCONS_00099482	7	28266512	28267419	907	u	removed
TCONS_00099939	7	28266525	28267419	894	u
TCONS_00020715	10	15521018	15521682	664	u
TCONS_00028922	11	28159873	28160504	631	o	removed
TCONS_00008353	1	17565659	17567499	1840	o	removed
TCONS_00021088	10	15521018	15521672	654	u
TCONS_00036555	12	3635350	3636215	865	o
TCONS_00036555	12	3635350	3636215	865	o
TCONS_00036555	12	3635350	3636215	865	o

## Sheet: IR29
Table S4. The list of putative lncRNAs identified in this study.
Transcript ID	Chr.No	Start	end	Transcript length	Class Code	Checked by SwissProt
TCONS_00020859	10	23062318	23065297	2979	o	removed
TCONS_00012864	1	42404684	42407298	2614	o
TCONS_00005946	1	42403916	42407298	3382	o
TCONS_00013916	1	42403924	42407298	3374	o
TCONS_00012864	1	42404684	42407298	2614	o
TCONS_00029422	11	17384714	17387292	2578	o
TCONS_00021117	10	11593532	11595413	1881	u
TCONS_00042547	2	219727	221419	1692	o	removed
TCONS_00028860	11	533436	534806	1370	o
TCONS_00014095	1	21039053	21040379	1326	o	removed
TCONS_00082563	5	10118405	10121880	3475	i
TCONS_00013351	1	39849446	39851429	1983	o	removed
TCONS_00061508	3	12906065	12907324	1259	o
TCONS_00029116	11	11692841	11694232	1391	i
TCONS_00053644	3	24881737	24883697	1960	o
TCONS_00115181	9	20380584	20381672	1088	i	removed
TCONS_00112660	9	3586589	3587663	1074	o
TCONS_00091817	6	20915614	20917569	1955	o	removed
TCONS_00049550	2	2781844	2782969	1125	o	removed
TCONS_00020705	10	6018011	6019000	989	o	removed
TCONS_00036809	12	2652951	2654109	1158	x	removed
TCONS_00084346	6	9145939	9147608	1669	o	removed
TCONS_00037422	12	15507094	15509494	2400	u
TCONS_00037157	12	15508179	15509494	1315	u
TCONS_00048616	2	34516592	34517847	1255	o	removed
TCONS_00021460	10	6018009	6018966	957	o
TCONS_00021438	10	22947781	22949286	1505	u	removed
TCONS_00056670	3	7353167	7354113	946	o	removed
TCONS_00109665	8	13484779	13485797	1018	u
TCONS_00035722	12	24156021	24156998	977	o	removed
TCONS_00052091	3	11517891	11518820	929	o
TCONS_00015642	10	4629253	4630227	974	o	removed
TCONS_00020818	10	20114923	20115845	922	o
TCONS_00014111	1	23750606	23751636	1030	o
TCONS_00109006	8	19694747	19696382	1635	i	removed
TCONS_00098793	7	22426879	22427802	923	x	removed
TCONS_00021116	10	11593585	11594759	1174	u
TCONS_00014079	1	18438550	18439624	1074	o
TCONS_00014906	1	18438550	18439621	1071	o	removed
TCONS_00048911	2	21311955	21312870	915	o	removed
TCONS_00111631	9	18734588	18735523	935	o	removed
TCONS_00082559	5	2655684	2657244	1560	u
TCONS_00092337	6	26072310	26073241	931	o	removed
TCONS_00038953	2	9106569	9107483	914	o
TCONS_00013676	1	24395078	24396119	1041	o	removed
TCONS_00042731	2	1274595	1275574	979	o	removed
TCONS_00006061	1	43185326	43186185	859	o	removed
TCONS_00014797	1	2840037	2841259	1222	o	removed
TCONS_00108905	8	4105887	4106900	1013	o	removed
TCONS_00074156	5	2111198	2112081	883	o
TCONS_00074156	5	2111198	2112081	883	o
TCONS_00082283	5	27218686	27220292	1606	o	removed
TCONS_00007970	1	13487841	13488730	889	o	removed
TCONS_00108750	8	22618928	22619864	936	o
TCONS_00108750	8	22618928	22619864	936	o
TCONS_00022276	11	3313992	3314900	908	o	removed
TCONS_00045665	2	23611768	23614554	2786	o	removed
TCONS_00048901	2	20667385	20668549	1164	o
TCONS_00021118	10	12215480	12216393	913	o
TCONS_00057565	3	13707092	13708068	976	o
TCONS_00091198	6	15189146	15190141	995	o
TCONS_00060841	3	964113	965030	917	o	removed
TCONS_00049014	2	31975603	31976548	945	o	removed
TCONS_00015930	10	8069944	8070766	822	o
TCONS_00021451	10	4629290	4630131	841	o	removed
TCONS_00006710	1	4070185	4071266	1081	o	removed
TCONS_00062791	3	14145219	14146107	888	o
TCONS_00074270	5	2810505	2811439	934	o	removed
TCONS_00003216	1	24908220	24909529	1309	o
TCONS_00014672	1	33218734	33219678	944	u
TCONS_00044110	2	10540922	10543155	2233	o
TCONS_00044110	2	10540922	10543155	2233	o
TCONS_00062949	3	36072934	36073951	1017	o
TCONS_00061499	3	12357143	12358145	1002	o	removed
TCONS_00088328	6	9207728	9208712	984	o
TCONS_00007141	1	6957514	6958775	1261	o
TCONS_00007141	1	6957514	6958775	1261	o
TCONS_00075327	5	13606399	13607380	981	o
TCONS_00075327	5	13606399	13607380	981	o
TCONS_00109597	8	21321321	21322217	896	o
TCONS_00017947	10	761868	762812	944	o
TCONS_00071066	4	30457538	30458948	1410	u
TCONS_00004948	1	36286970	36288006	1036	o	removed
TCONS_00014698	1	35721437	35722744	1307	o	removed
TCONS_00010921	1	35720977	35722744	1767	o
TCONS_00010921	1	35720977	35722744	1767	o
TCONS_00015038	1	35721021	35722744	1723	o	removed
TCONS_00091587	6	26877556	26878315	759	o	removed
TCONS_00000321	1	1868617	1869393	776	x	removed
TCONS_00048807	2	8315389	8316237	848	o
TCONS_00048807	2	8315389	8316237	848	o
TCONS_00048807	2	8315389	8316237	848	o
TCONS_00048807	2	8315389	8316237	848	o
TCONS_00048807	2	8315389	8316237	848	o
TCONS_00062117	3	29467588	29468432	844	o
TCONS_00058957	3	25599552	25600558	1006	o	removed
TCONS_00020743	10	13659513	13660607	1094	o	removed
TCONS_00040956	2	25884979	25885799	820	o	removed
TCONS_00068047	4	4169337	4170715	1378	o
TCONS_00012104	1	42699969	42700902	933	o
TCONS_00109972	9	3732186	3733225	1039	o	removed
TCONS_00032418	12	23287081	23287885	804	u
TCONS_00032418	12	23287081	23287885	804	u
TCONS_00032418	12	23287081	23287885	804	u
TCONS_00032418	12	23287081	23287885	804	u
TCONS_00032418	12	23287081	23287885	804	u
TCONS_00032418	12	23287081	23287885	804	u
TCONS_00072785	4	6685311	6686342	1031	o
TCONS_00100669	7	20615722	20616502	780	o
TCONS_00100669	7	20615722	20616502	780	o
TCONS_00094935	7	20615727	20616502	775	o
TCONS_00094935	7	20615727	20616502	775	o
TCONS_00094935	7	20615727	20616502	775	o
TCONS_00039390	2	13144801	13145692	891	o	removed
TCONS_00073252	4	31927901	31928733	832	o	removed
TCONS_00028766	11	22026169	22026958	789	o
TCONS_00037567	2	410659	411380	721	o	removed
TCONS_00053836	3	26200758	26201817	1059	o	removed
TCONS_00062084	3	26200801	26201817	1016	o	removed
TCONS_00075808	5	18380212	18381658	1446	o
TCONS_00107259	8	21320889	21322171	1282	o
TCONS_00014446	1	2021410	2022132	722	o
TCONS_00049243	2	16750050	16750839	789	o
TCONS_00054934	3	33275270	33276139	869	u	removed
TCONS_00013643	1	19976356	19977472	1116	o
TCONS_00048757	2	3263401	3264194	793	o
TCONS_00049168	2	7618369	7619445	1076	o	removed
TCONS_00105052	8	596496	597847	1351	o	removed
TCONS_00107098	8	20219130	20221903	2773	o	removed
TCONS_00073667	4	24983145	24983890	745	u
TCONS_00009108	1	23810747	23811619	872	o	removed
TCONS_00014113	1	23810747	23811618	871	o	removed
TCONS_00092802	7	1180185	1181354	1169	o
TCONS_00092802	7	1180185	1181354	1169	o
TCONS_00092803	7	1180243	1181354	1111	o
TCONS_00100993	7	1637401	1638388	987	o	removed
TCONS_00116207	9	21147194	21147974	780	o
TCONS_00115841	9	21147224	21147974	750	u
TCONS_00029861	11	20974129	20975283	1154	u	removed
TCONS_00032659	12	25046787	25047485	698	o
TCONS_00076705	5	24632979	24633710	731	o
TCONS_00101001	7	2531559	2532344	785	u
TCONS_00029234	11	13336140	13337382	1242	i	removed
TCONS_00062226	3	1529028	1529941	913	x
TCONS_00062226	3	1529028	1529941	913	x
TCONS_00007694	1	10829785	10830728	943	o	removed
TCONS_00048968	2	27248499	27249553	1054	o	removed
TCONS_00049877	2	4341681	4342379	698	o
TCONS_00091616	6	28695057	28695788	731	u
TCONS_00100179	7	25974922	25975743	821	o
TCONS_00100179	7	25974922	25975743	821	o
TCONS_00049307	2	24262132	24262821	689	u
TCONS_00070154	4	24417962	24418654	692	o	removed
TCONS_00096088	7	28263361	28264282	921	u	removed
TCONS_00032413	12	23269985	23270670	685	x
TCONS_00032413	12	23269985	23270670	685	x
TCONS_00032413	12	23269985	23270670	685	x
TCONS_00029672	11	28159873	28160569	696	o	removed
TCONS_00033977	12	7344131	7344853	722	o
TCONS_00033976	12	7343298	7344853	1555	o
TCONS_00033977	12	7344131	7344853	722	o
TCONS_00036601	12	7344131	7344855	724	o
TCONS_00045279	2	20919653	20920484	831	o
TCONS_00061258	3	34688562	34689240	678	o	removed
TCONS_00114846	9	21366381	21367166	785	x
TCONS_00054698	3	31869121	31870327	1206	o	removed
TCONS_00089740	6	23015784	23016866	1082	o	removed
TCONS_00066745	4	29746441	29747106	665	x	removed
TCONS_00077478	5	29307662	29308674	1012	o	removed
TCONS_00082568	5	11710816	11711497	681	u	removed
TCONS_00092533	6	24495228	24496000	772	o
TCONS_00089939	6	24494868	24496000	1132	o
TCONS_00092090	6	24494877	24496000	1123	o
TCONS_00092090	6	24494877	24496000	1123	o
TCONS_00091561	6	24494882	24496000	1118	o
TCONS_00093490	7	5876933	5877635	702	o
TCONS_00030825	12	7318156	7319113	957	o
TCONS_00030825	12	7318156	7319113	957	o
TCONS_00085455	6	20635336	20636917	1581	o	removed
TCONS_00028639	11	2932659	2933342	683	o
TCONS_00036602	12	7344131	7344840	709	o
TCONS_00037392	12	7341901	7344840	2939	o
TCONS_00036602	12	7344131	7344840	709	o
TCONS_00014394	1	25579402	25580902	1500	u
TCONS_00036887	12	17514751	17515501	750	o
TCONS_00056197	3	4367295	4368112	817	o	removed
TCONS_00057712	3	14836064	14836940	876	o	removed
TCONS_00076916	5	26093812	26095238	1426	o
TCONS_00076994	5	26507606	26508307	701	o	removed
TCONS_00014775	1	43096477	43097574	1097	o	removed
TCONS_00067695	4	246326	247358	1032	o	removed
TCONS_00070354	4	25515690	25516422	732	o
TCONS_00002808	1	21895179	21895874	695	o	removed
TCONS_00010329	1	32106866	32108227	1361	o	removed
TCONS_00028764	11	21722885	21723538	653	o	removed
TCONS_00029758	11	12830642	12832197	1555	o
TCONS_00116381	AC160949	4634	5399	765	u
TCONS_00073672	4	25515690	25516405	715	o
TCONS_00070411	4	25843039	25843883	844	o
TCONS_00074300	5	3030677	3031404	727	o
TCONS_00074300	5	3030677	3031404	727	o
TCONS_00100732	7	28061378	28062139	761	o
TCONS_00100732	7	28061378	28062139	761	o
TCONS_00038532	2	6071679	6072460	781	o	removed
TCONS_00099547	7	27903849	27905365	1516	o
TCONS_00108075	8	27393284	27394288	1004	o
TCONS_00109642	8	27393304	27394288	984	o
TCONS_00003774	1	28829841	28830480	639	o
TCONS_00003774	1	28829841	28830480	639	o
TCONS_00003774	1	28829841	28830480	639	o
TCONS_00014712	1	37323868	37324606	738	o
TCONS_00014712	1	37323868	37324606	738	o
TCONS_00012103	1	42699969	42700777	808	o
TCONS_00029763	11	15796664	15797394	730	o	removed
TCONS_00099959	7	3783148	3783803	655	u
TCONS_00109054	8	25466750	25467379	629	o
TCONS_00109054	8	25466750	25467379	629	o
TCONS_00107641	8	24402177	24402804	627	i	removed
TCONS_00012203	1	220213	221127	914	u
TCONS_00087955	6	6479585	6480980	1395	o
TCONS_00091447	6	7768012	7770052	2040	o
TCONS_00091447	6	7768012	7770052	2040	o
TCONS_00091449	6	7768028	7770052	2024	o
TCONS_00101158	7	28266767	28267419	652	u	removed
TCONS_00019439	10	15521018	15521682	664	u
TCONS_00091510	6	17142085	17144459	2374	o
TCONS_00091510	6	17142085	17144459	2374	o
TCONS_00115511	9	12216783	12217574	791	x	removed
TCONS_00028832	11	28159873	28160504	631	o	removed
TCONS_00073414	4	19633853	19634576	723	o
TCONS_00115538	9	14685704	14687108	1404	o	removed
TCONS_00014072	1	17565574	17567499	1925	o	removed
TCONS_00116387	AC160949	4754	5372	618	u
TCONS_00001556	1	10488921	10489584	663	o	removed
TCONS_00028537	11	9693913	9695316	1403	i	removed
TCONS_00036993	12	2441020	2441679	659	x	removed
TCONS_00082055	5	7980691	7981291	600	u
