# Supplementary material for: Long non-coding RNAs as the regulatory hubs in rice response to salt stress
Source: Sci Rep. 2022 Dec 15;12:21696. doi: 10.1038/s41598-022-26133-x (PMC9755261; doi:10.1038/s41598-022-26133-x)
Supplement: Supplementary file 6 — Supplementary Table S5. [file 41598_2022_26133_MOESM6_ESM.xlsx]

## Sheet: M39
Table S5. The list of genes in the M39 module.
M39-GENE	significant	log2(fold_change)	q_value	MSU-ID	Description	Locus
OS03G0854000	yes	-2.03168	0.001754	LOC_Os03g63700.1	AIG2-like family domain containing protein, expressed	Chr3:35973550-35974651
OS03G0757950	yes	-1.43077	0.001754	None	None	Chr3:31315907-31318366
OS01G0847700	yes	-1.37674	0.003203	LOC_Os01g62870.1	oxidoreductase, aldo/keto reductase family protein, putative, expressed	Chr1:36410638-36414610
OS01G0525700	yes	-1.17172	0.019545	None	None	Chr1:18823737-18834467
OS02G0115900	yes	-1.0907	0.037507	LOC_Os02g02410.1	DnaK family protein, putative, expressed	Chr2:838717-842672
OS05G0462500	yes	-1.01632	0.031948	LOC_Os05g38720.1	Lung seven transmembrane receptor domain containing protein, putative, expressed	Chr5:22719262-22721316
OS05G0541000	yes	1.03185	0.009655	None	None	Chr5:26858392-26860247
OS12G0137700	yes	1.07775	0.029418	LOC_Os12g04320.1	sulfotransferase domain containing protein, expressed	Chr12:1830783-1832039
OS07G0469200	yes	1.08593	0.028187	LOC_Os07g28614.1	expressed protein	Chr7:16748940-16749713
OS09G0367700	yes	1.11871	0.02469	LOC_Os09g20220.1	glutathione S-transferase, putative, expressed	Chr9:12120286-12121335
OS04G0281900	yes	1.20618	0.045317	LOC_Os04g21320.1	membrane associated DUF588 domain containing protein, putative, expressed	Chr4:12026918-12029573
OS01G0662700	yes	1.24192	0.007704	LOC_Os01g47350.1	enoyl-CoA hydratase/isomerase family protein, putative, expressed	Chr1:27050849-27054604
OS11G0505300	yes	1.29395	0.001754	LOC_Os11g30910.1	sulfotransferase domain containing protein, expressed	Chr11:17970372-17971055
OS01G0595600	yes	1.33848	0.001754	LOC_Os01g41240.1	hydrolase, alpha/beta fold family domain containing protein, expressed	Chr1:23343306-23345461
OS11G0444700	yes	1.37032	0.007704	LOC_Os11g25780.1	PB1 domain containing protein, expressed	Chr11:14695119-14696888
OS02G0823400	yes	1.42639	0.001754	LOC_Os02g57760.1	O-methyltransferase, putative, expressed	Chr2:35370515-35373858
OS01G0198900	yes	1.43494	0.001754	LOC_Os01g10210.1	lachrymatory factor synthase, putative, expressed	Chr1:5373582-5374794
OS09G0425400	yes	1.47524	0.001754	LOC_Os09g25710.1	keratin, type I cytoskeletal 9, putative, expressed	Chr9:15426338-15426865
OS03G0850700	yes	1.52701	0.008718	LOC_Os03g63370.1	CRAL/TRIO domain containing protein, expressed	Chr3:35809964-35814672
OS04G0483500	yes	1.57775	0.004489	LOC_Os04g40730.1	oxidoreductase, short chain dehydrogenase/reductase family, putative, expressed	Chr4:24175619-24178976
OS02G0332800	yes	1.64455	0.001754	None	None	Chr2:13605065-13609389
OS07G0599700	yes	1.85873	0.001754	LOC_Os07g40870.1	igA FC receptor precursor, putative, expressed	Chr7:24477362-24478154
OS11G0444900	yes	1.99517	0.001754	LOC_Os11g25780.1	PB1 domain containing protein, expressed	Chr11:14695119-14696888
OS03G0167000	yes	2.12414	0.001754	LOC_Os03g07100.1	LTPL82 - Protease inhibitor/seed storage/LTP family protein precursor, expressed	Chr3:3626392-3628635
OS06G0591200	yes	2.24491	0.001754	LOC_Os06g39110.1	expressed protein	Chr6:23227135-23228392
OS08G0518800	yes	2.57557	0.001754	LOC_Os08g40680.1	glycosyl hydrolase, putative, expressed	Chr8:25758851-25759949
OS08G0335600	yes	2.67403	0.001754	LOC_Os08g24790.1	AIR12, putative, expressed	Chr8:15008763-15009754
OS09G0381400	yes	2.7859	0.001754	LOC_Os09g21370.1	cysteine proteinase EP-B 1 precursor, putative, expressed	Chr9:12897272-12899550
OS08G0136366	yes	3.38831	0.011481	None	None	Chr8:2054221-2055830
OS07G0142600	yes	3.84603	0.006691	LOC_Os07g04960.1	app1, putative, expressed	Chr7:2184248-2184998
OS07G0418600	yes	4.20666	0.001754	LOC_Os07g23640.1	retrotransposon protein, putative, Ty3-gypsy subclass, expressed	Chr7:13354097-13355297
OS10G0173000	yes	4.65991	0.005628	LOC_Os10g09240.1	expressed protein	Chr10:4994498-4995160
OS11G0451700	yes	6.5245	0.001754	LOC_Os11g26570.1	dehydrin, putative, expressed	Chr11:15220030-15221341

## Sheet: FL-specific
Table S5. The list of genes in the M39 module .
NO	M39-GENE	MSU-ID	Locus	log2(fold_change)	q_value	Description	M39-TF-Prediction	TF-Family
1	OS05G0541000	None	Chr5:26858392-26860247	1.03185	0.009655	None	LOC_Os06g04010	BBR-BPC family protein
							LOC_Os10g02584	BBR-BPC family protein
							LOC_Os01g12440	ERF family protein
							LOC_Os01g46870	ERF family protein
							LOC_Os01g07120	ERF family protein
							LOC_Os01g07480	LBD family protein
							LOC_Os01g66590	LBD family protein
							LOC_Os02g55380	ERF family protein
							LOC_Os04g32790	ERF family protein
							LOC_Os06g09390	ERF family protein
							LOC_Os11g13840	ERF family protein
							LOC_Os02g42585	ERF family protein
							LOC_Os06g48534	GATA family protein
2	OS12G0137700	LOC_Os12g04320.1	Chr12:1830783-1832039	1.07775	0.029418	sulfotransferase domain containing protein, expressed,(uniprot:sulfotransferase activity)	LOC_Os01g07480	LBD family protein
3	OS07G0469200	LOC_Os07g28614.1	Chr7:16748940-16749713	1.08593	0.028187	#N/A	LOC_Os02g47810	Dof family protein
							LOC_Os03g60630	Dof family protein
							LOC_Os06g04010	BBR-BPC family protein
							LOC_Os10g02584	BBR-BPC family protein
							LOC_Os01g07480	LBD family protein
							LOC_Os01g66590	LBD family protein
4	OS09G0367700	LOC_Os09g20220.1	Chr9:12120286-12121335	1.11871	0.02469	glutathione S-transferase, putative, expressed (uniprot:glutathione transferase activity)	No
5	OS04G0281900	LOC_Os04g21320.1	Chr4:12026918-12029573	1.20618	0.045317	membrane associated DUF588 domain containing protein, putative, expressed, (uniprot:CASP-like protein 2A1,iron and sulfur cluster binding, Cell membrane)	LOC_Os07g13260	Dof family protein
6	OS11G0505300	LOC_Os11g30910.1	Chr11:17970372-17971055	1.29395	0.001754	sulfotransferase domain containing protein, expressed, (uniprot:sulfotransferase activity, Transferase)	LOC_Os06g04010	BBR-BPC family protein
7	OS01G0198900	LOC_Os01g10210.1	Chr1:5373582-5374794	1.43494	0.001754	lachrymatory factor synthase, putative, expressed	LOC_Os01g07120	ERF family protein
							LOC_Os01g07480	LBD family protein
							LOC_Os01g12440	ERF family protein
							LOC_Os01g46870	ERF family protein
							LOC_Os01g66590	LBD family protein
							LOC_Os02g42585	ERF family protein
							LOC_Os02g55380	ERF family protein
							LOC_Os04g32790	ERF family protein
							LOC_Os06g09390	ERF family protein
							LOC_Os11g13840	ERF family protein
8	OS09G0425400	LOC_Os09g25710.1	Chr9:15426338-15426865	1.47524	0.001754	keratin, type I cytoskeletal 9, putative, expressed	LOC_Os01g07120	ERF family protein
							LOC_Os01g07480	LBD family protein
							LOC_Os01g12440	ERF family protein
							LOC_Os01g46870	ERF family protein
							LOC_Os02g42585	ERF family protein
							LOC_Os02g55380	ERF family protein
							LOC_Os04g32790	ERF family protein
							LOC_Os11g13840	ERF family protein
							LOC_Os06g04010	BBR-BPC family protein
							LOC_Os10g02584	BBR-BPC family protein
9	OS03G0850700	LOC_Os03g63370.1	Chr3:35809964-35814672	1.52701	0.008718	CRAL/TRIO domain containing protein, expressed	LOC_Os06g48534	GATA family protein
							LOC_Os01g12440	ERF family protein
							LOC_Os01g46870	ERF family protein
							LOC_Os02g55380	ERF family protein
							LOC_Os06g04010	BBR-BPC family protein
							LOC_Os10g02584	BBR-BPC family protein
10	OS04G0483500	LOC_Os04g40730.1	Chr4:24175619-24178976	1.57775	0.004489	oxidoreductase, short chain dehydrogenase/reductase family, putative, expressed, (uniprot:ketoreductase activity)	LOC_Os01g07480	LBD family protein
							LOC_Os04g32790	ERF family protein
							LOC_Os01g07120	ERF family protein
							LOC_Os01g12440	ERF family protein
							LOC_Os01g46870	ERF family protein
							LOC_Os01g66590	LBD family protein
							LOC_Os02g42585	ERF family protein
							LOC_Os02g55380	ERF family protein
							LOC_Os06g09390	ERF family protein
							LOC_Os11g13840	ERF family protein
11	OS07G0599700	LOC_Os07g40870.1	Chr7:24477362-24478154	1.85873	0.001754	igA FC receptor precursor, putative, expressed	LOC_Os01g07120	ERF family protein
							LOC_Os01g07480	LBD family protein
							LOC_Os01g12440	ERF family protein
							LOC_Os01g46870	ERF family protein
							LOC_Os01g66590	LBD family protein
							LOC_Os02g42585	ERF family protein
							LOC_Os02g55380	ERF family protein
							LOC_Os04g32790	ERF family protein
							LOC_Os06g09390	ERF family protein
							LOC_Os11g13840	ERF family protein
							LOC_Os06g04010	BBR-BPC family protein
							LOC_Os10g02584	BBR-BPC family protein
12	OS03G0167000	LOC_Os03g07100.1	Chr3:3626392-3628635	2.12414	0.001754	LTPL82 - Protease inhibitor/seed storage/LTP family protein precursor, expressed, (uniprot:lipid transport)	LOC_Os01g07480	LBD family protein
							LOC_Os11g13840	ERF family protein
							LOC_Os02g42585	ERF family protein
							LOC_Os01g07120	ERF family protein
							LOC_Os01g12440	ERF family protein
							LOC_Os01g46870	ERF family protein
							LOC_Os01g66590	LBD family protein
							LOC_Os02g55380	ERF family protein
							LOC_Os04g32790	ERF family protein
							LOC_Os06g04010	BBR-BPC family protein
							LOC_Os10g02584	BBR-BPC family protein
13	OS08G0335600	LOC_Os08g24790.1	Chr8:15008763-15009754	2.67403	0.001754	AIR12, putative, expressed, (uniprot:Signal)	LOC_Os01g07480	LBD family protein
							LOC_Os04g32790	ERF family protein
							LOC_Os01g12440	ERF family protein
							LOC_Os01g46870	ERF family protein
14	Os08g0136300	None	chr8:2054222-2055830	3.38831	0.011481	None	LOC_Os01g07120	ERF family protein
							LOC_Os01g07480	LBD family protein
							LOC_Os01g12440	ERF family protein
							LOC_Os01g46870	ERF family protein
							LOC_Os02g55380	ERF family protein
							LOC_Os04g32790	ERF family protein
							LOC_Os06g04010	BBR-BPC family protein
							LOC_Os06g09390	ERF family protein
							LOC_Os10g02584	BBR-BPC family protein
15	OS07G0142600	LOC_Os07g04960.1	Chr7:2184248-2184998	3.84603	0.006691	APP1, Signal, putative, expressed	LOC_Os05g03020	C2H2 family protein
							LOC_Os06g04010	BBR-BPC family protein
							LOC_Os10g02584	BBR-BPC family protein
							LOC_Os01g07120	ERF family protein
							LOC_Os01g07480	LBD family protein
							LOC_Os01g12440	ERF family protein
							LOC_Os01g46870	ERF family protein
							LOC_Os11g13840	ERF family protein
							LOC_Os02g42585	ERF family protein
							LOC_Os02g55380	ERF family protein
							LOC_Os04g32790	ERF family protein
							LOC_Os01g66590	LBD family protein
							LOC_Os06g09390	ERF family protein
16	OS10G0173000	LOC_Os10g09240.1	Chr10:4994498-4995160	4.65991	0.005628	expressed protein, (uniprot:integral component of membrane)	LOC_Os11g13840	ERF family protein
17	OS11G0451700	LOC_Os11g26570.1	Chr11:15220030-15221341	6.5245	0.001754	dehydrin, putative, expressed, (uniprot: response to water deprivation,response to abscisic acid)	LOC_Os06g04010	BBR-BPC family protein
							LOC_Os10g02584	BBR-BPC family protein

## Sheet: Common
Table S5. The list of genes in the M39 module.
M39-GENE	FL-log2(fold_change)	IR-log2(fold_change)	Description	MSU-ID	Locus
OS03G0854000	-2.03168	-3.11011	AIG2-like family domain containing protein, expressed	LOC_Os03g63700.1	Chr3:35973550-35974651
OS03G0757950	-1.43077	-1.83803	None	None	Chr3:31315907-31318366
OS01G0847700	-1.37674	-2.47748	oxidoreductase, aldo/keto reductase family protein, putative, expressed	LOC_Os01g62870.1	Chr1:36410638-36414610
OS01G0525700	-1.17172	-1.38036	#N/A	None	Chr1:18823737-18834467
OS02G0115900	-1.0907	-1.35893	DnaK family protein, putative, expressed	LOC_Os02g02410.1	Chr2:838717-842672
OS05G0462500	-1.01632	-1.31657	Lung seven transmembrane receptor domain containing protein, putative, expressed	LOC_Os05g38720.1	Chr5:22719262-22721316
OS01G0662700	1.24192	1.09838	enoyl-CoA hydratase/isomerase family protein, putative, expressed	LOC_Os01g47350.1	Chr1:27050849-27054604
OS01G0595600	1.33848	2.22182	hydrolase, alpha/beta fold family domain containing protein, expressed	LOC_Os01g41240.1	Chr1:23343306-23345461
OS11G0444700	1.37032	3.06802	PB1 domain containing protein, expressed	LOC_Os11g25780.1	Chr11:14695119-14696888
OS02G0823400	1.42639	1.2744	O-methyltransferase, putative, expressed	LOC_Os02g57760.1	Chr2:35370515-35373858
OS02G0332800	1.64455	1.70209	None	None	Chr2:13605065-13609389
OS11G0444900	1.99517	2.75671	PB1 domain containing protein, expressed	LOC_Os11g25780.1	Chr11:14695119-14696888
OS06G0591200	2.24491	2.99075	expressed protein	LOC_Os06g39110.1	Chr6:23227135-23228392
OS08G0518800	2.57557	2.56244	glycosyl hydrolase, putative, expressed	LOC_Os08g40680.1	Chr8:25758851-25759949
OS07G0418600	4.20666	14.4704	retrotransposon protein, putative, Ty3-gypsy subclass, expressed	LOC_Os07g23640.1	Chr7:13354097-13355297
OS08G0518800	2.57557	0.001754	glycosyl hydrolase, putative, expressed	LOC_Os08g40680.1	Chr8:25758851-25759949
