# Supplementary material for: Long non-coding RNAs as the regulatory hubs in rice response to salt stress
Source: Sci Rep. 2022 Dec 15;12:21696. doi: 10.1038/s41598-022-26133-x (PMC9755261; doi:10.1038/s41598-022-26133-x)
Supplement: Supplementary file 7 — Supplementary Table S6. [file 41598_2022_26133_MOESM7_ESM.xlsx]

## Sheet: FL478
Table S6. Summary of DE-lncRNA-mRNA pairs in the cis-acting regulatory relationship in the rice root under salt stress.
lncRNA Seq.ID	lncRNA Name	Chr	Cistarget (RAP.ID)	Cistarget(MSU.ID)	up/down	distance	gene_start	gene_end	lnc_start	lnc_end	Function	log2(fold_change)	q_value	Cor
TCONS_00038460	lncRNA.1*	2	OS02G0259850	-	downstream	89802	9016769	9023287	9106571	9107483	protein folding	2.23548	0.009	-0.905664
TCONS_00038460	lncRNA.1*	2	OS02G0260700	LOC_Os02g16000	downstream	23809	9082762	9087989	9106571	9107483	Similar to GAMYB-binding protein	1.07497	0.01	-0.809775
TCONS_00084843	lncRNA.2-FL	6	OS06G0565000	LOC_Os06g36910	downstream	14627	21749811	21758843	21764438	21765266	Pentatricopeptide repeat protein (PPR)	-1.1474	0.05	-0.971885
TCONS_00110513	lncRNA.3-FL	9	OS09G0513100	LOC_Os09g33820	upstream	97143	19965173	19970153	19868030	19868740	lipid metabolic process	1.52808	0.001	-0.86379
TCONS_00069370	lncRNA.4*	4	Os04G0509600	LOC_Os04g43070	downstream	15533	25500157	25502636	25515690	25516406	AMT1-1,ammonium transmembrane transport,response to abscisic acid,lateral root branching and formation	-2.42036	0.001	-0.941378
TCONS_00069370	lncRNA.4*	4	Os04G0511200	LOC_Os04g43200	upstream	47715	25563405	25565333	25515690	25516406	PXG, peroxygenase,Oxidoreductase,calcium ion binding	5.55169	0.001	0.96401
TCONS_00069370	lncRNA.4*	4	OS04G0512400	LOC_Os04g43300	upstream	95982	25611672	25615824	25515690	25516406	BRCA1,DNA binding,regulation of meristem structural organization,positive regulation of transcription by RNA polymerase I	-1.14555	0.01	-0.876195

## Sheet: IR29
Table S6. Summary of DE-lncRNA-mRNA pairs in the cis-acting regulatory relationship in the rice root under salt stress.
lncRNA Seq.ID	lncRNA Name	Chr	Cistarget (RAP.ID)	Cistarget(MSU.ID)	up/down	distance	gene_start	gene_end	lnc_start	lnc_end	Function	log2(fold_change)	q_value	Cor
TCONS_00038953	lncRNA.1*	2	Os02G0261000	LOC_Os02g16030	upstream	3	9106572	9111711	9106569	9107483	component of plasma membrane	-2.84421	0.001	0.926737
TCONS_00014111	lncRNA.3-IR	1	Os01g0603300	LOC_Os01g41900.1	upstream	8710	23760346	23762387	23751636	23750606	Myb transcription factor, putative, expressed	1.38687	0.001	0.879778
TCONS_00070354	lncRNA.4*	4	Os04g0509600	LOC_Os04g43070.1	downstream	16264	25500158	25502633	25516422	25515690	AMT1-1,ammonium transmembrane transport,response to abscisic acid,lateral root branching and formation	-2.39955	0.001	0.949161
TCONS_00073667	lncRNA.7-IR	4	Os04g0497700	LOC_Os04g42020	downstream	93163	24889982	24891483	24983145	24983890	Metal-binding, Zinc	1.01357	0.003	-0.91867
TCONS_00076916	lncRNA.9-IR	5	Os05g0526200	LOC_Os05g45030.1	upstream	81771	26175583	26177039	26093812	26095238	calcium homeostasis regulator CHoR1, putative, expressed	1.30723	0.011	0.560366
