# Supplementary material for: Long non-coding RNAs as the regulatory hubs in rice response to salt stress
Source: Sci Rep. 2022 Dec 15;12:21696. doi: 10.1038/s41598-022-26133-x (PMC9755261; doi:10.1038/s41598-022-26133-x)
Supplement: Supplementary file 8 — Supplementary Table S7. [file 41598_2022_26133_MOESM8_ESM.xlsx]

## Sheet: FL.lncRNA.Target
Table S7. Prediction of the lncRNAs acting as miRNA target patterns in rice.
Target_Acc_lncRNA ID	Target_Acc_lncRNA Name	miRNA_Acc.	Target_Acc_gene	Function
TCONS_00038460	lncRNA.1*	osa-miR1427	LOC_Os01g04280	calmodulin binding protein, putative, expressed
TCONS_00038460	lncRNA.1*	osa-miR1427	LOC_Os01g16146	phenazine biosynthesis protein, putative, expressed
TCONS_00038460	lncRNA.1*	osa-miR1427	LOC_Os01g17070	OsDegp1 - Putative Deg protease homologue, expressed
TCONS_00038460	lncRNA.1*	osa-miR1427	LOC_Os01g17070	OsDegp1 - Putative Deg protease homologue, expressed
TCONS_00038460	lncRNA.1*	osa-miR1427	LOC_Os02g09960	LYK8, putative, expressed
TCONS_00038460	lncRNA.1*	osa-miR1427	LOC_Os02g16030	harpin-induced protein 1 domain containing protein, expressed
TCONS_00038460	lncRNA.1*	osa-miR1427	LOC_Os02g37870	Brix domain containing protein, putative, expressed
TCONS_00038460	lncRNA.1*	osa-miR1427	LOC_Os02g45740	expressed protein
TCONS_00038460	lncRNA.1*	osa-miR1427	LOC_Os02g57540	60S ribosomal protein L28-1, putative, expressed
TCONS_00038460	lncRNA.1*	osa-miR1427	LOC_Os03g04660	cytochrome P450 86A1, putative, expressed
TCONS_00038460	lncRNA.1*	osa-miR1427	LOC_Os04g32460	OsFBL16 - F-box domain and LRR containing protein, expressed
TCONS_00038460	lncRNA.1*	osa-miR1427	LOC_Os04g32460	OsFBL16 - F-box domain and LRR containing protein, expressed
TCONS_00038460	lncRNA.1*	osa-miR1427	LOC_Os04g32560	ATP-dependent Clp protease ATP-binding subunit clpA homolog CD4B,chloroplast precursor, putative, expressed
TCONS_00038460	lncRNA.1*	osa-miR1427	LOC_Os04g32560	ATP-dependent Clp protease ATP-binding subunit clpA homolog CD4B,chloroplast precursor, putative, expressed
TCONS_00038460	lncRNA.1*	osa-miR1427	LOC_Os04g51360	oxidoreductase, 2OG-Fe oxygenase family protein, putative, expressed
TCONS_00038460	lncRNA.1*	osa-miR1427	LOC_Os06g14810	3-ketoacyl-CoA synthase, putative, expressed
TCONS_00038460	lncRNA.1*	osa-miR1427	LOC_Os06g41090	anthranilate phosphoribosyltransferase, putative, expressed
TCONS_00038460	lncRNA.1*	osa-miR1427	LOC_Os06g43044	GDSL-like lipase/acylhydrolase, putative, expressed
TCONS_00038460	lncRNA.1*	osa-miR1427	LOC_Os06g49340	OsFBDUF35 - F-box and DUF domain containing protein, expressed
TCONS_00038460	lncRNA.1*	osa-miR1427	LOC_Os07g19444	regulatory protein, putative, expressed
TCONS_00038460	lncRNA.1*	osa-miR1427	LOC_Os10g30870	expressed protein
TCONS_00038460	lncRNA.1*	osa-miR1427	LOC_Os10g35390	acyltransferase, putative, expressed
TCONS_00038460	lncRNA.1*	osa-miR1427	LOC_Os11g06010	helix-loop-helix DNA-binding protein, putative, expressed
TCONS_00038460-TCONS_00069370	lncRNA.1*-lncRNA.4*	osa-miR1848	LOC_Os01g06660	thiamine pyrophosphate enzyme, C-terminal TPP binding domain containing protein, expressed
TCONS_00038460-TCONS_00069370	lncRNA.1*-lncRNA.4*	osa-miR1848	LOC_Os01g06660	thiamine pyrophosphate enzyme, C-terminal TPP binding domain containing protein, expressed
TCONS_00038460-TCONS_00069370	lncRNA.1*-lncRNA.4*	osa-miR1848	LOC_Os01g08750	expressed protein
TCONS_00038460-TCONS_00069370	lncRNA.1*-lncRNA.4*	osa-miR1848	LOC_Os01g09212	retrotransposon protein, putative, Ty1-copia subclass, expressed
TCONS_00038460-TCONS_00069370	lncRNA.1*-lncRNA.4*	osa-miR1848	LOC_Os01g16400	NB-ARC domain containing protein, expressed
TCONS_00038460-TCONS_00069370	lncRNA.1*-lncRNA.4*	osa-miR1848	LOC_Os01g17300	expressed protein
TCONS_00038460-TCONS_00069370	lncRNA.1*-lncRNA.4*	osa-miR1848	LOC_Os01g18370	expressed protein
TCONS_00038460-TCONS_00069370	lncRNA.1*-lncRNA.4*	osa-miR1848	LOC_Os01g21820	preprotein translocase subunit secA, chloroplast precursor, putative, expressed
TCONS_00038460-TCONS_00069370	lncRNA.1*-lncRNA.4*	osa-miR1848	LOC_Os01g40200	XIK, putative, expressed
TCONS_00038460-TCONS_00069370	lncRNA.1*-lncRNA.4*	osa-miR1848	LOC_Os01g40640	S1 RNA binding domain containing protein, expressed
TCONS_00038460-TCONS_00069370	lncRNA.1*-lncRNA.4*	osa-miR1848	LOC_Os01g40640	S1 RNA binding domain containing protein, expressed
TCONS_00038460-TCONS_00069370	lncRNA.1*-lncRNA.4*	osa-miR1848	LOC_Os01g40640	S1 RNA binding domain containing protein, expressed
TCONS_00038460-TCONS_00069370	lncRNA.1*-lncRNA.4*	osa-miR1848	LOC_Os01g42540	ENT domain containing protein, expressed
TCONS_00038460-TCONS_00069370	lncRNA.1*-lncRNA.4*	osa-miR1848	LOC_Os01g43610	DUF623 domain containing protein, expressed
TCONS_00038460-TCONS_00069370	lncRNA.1*-lncRNA.4*	osa-miR1848	LOC_Os01g47760	OsGrx_I1 - glutaredoxin subgroup III, expressed
TCONS_00038460-TCONS_00069370	lncRNA.1*-lncRNA.4*	osa-miR1848	LOC_Os01g49390	IPP transferase, putative, expressed
TCONS_00038460-TCONS_00069370	lncRNA.1*-lncRNA.4*	osa-miR1848	LOC_Os01g51320	peroxisomal N-acetyl-spermine/spermidine oxidase precursor, putative, expressed
TCONS_00038460-TCONS_00069370	lncRNA.1*-lncRNA.4*	osa-miR1848	LOC_Os01g56230	transmembrane protein 56, putative, expressed
TCONS_00038460-TCONS_00069370	lncRNA.1*-lncRNA.4*	osa-miR1848	LOC_Os01g56230	transmembrane protein 56, putative, expressed
TCONS_00038460-TCONS_00069370	lncRNA.1*-lncRNA.4*	osa-miR1848	LOC_Os01g56230	transmembrane protein 56, putative, expressed
TCONS_00038460-TCONS_00069370	lncRNA.1*-lncRNA.4*	osa-miR1848	LOC_Os01g56230	transmembrane protein 56, putative, expressed
TCONS_00038460-TCONS_00069370	lncRNA.1*-lncRNA.4*	osa-miR1848	LOC_Os01g56230	transmembrane protein 56, putative, expressed
TCONS_00038460-TCONS_00069370	lncRNA.1*-lncRNA.4*	osa-miR1848	LOC_Os01g60170	DUF567 domain containing protein, putative, expressed
TCONS_00038460-TCONS_00069370	lncRNA.1*-lncRNA.4*	osa-miR1848	LOC_Os01g60670	receptor-like protein kinase precursor, putative, expressed
TCONS_00038460-TCONS_00069370	lncRNA.1*-lncRNA.4*	osa-miR1848	LOC_Os01g62630	aspartic proteinase nepenthesin precursor, putative, expressed
TCONS_00038460-TCONS_00069370	lncRNA.1*-lncRNA.4*	osa-miR1848	LOC_Os01g62650	pumilio-family RNA binding protein, putative, expressed
TCONS_00038460-TCONS_00069370	lncRNA.1*-lncRNA.4*	osa-miR1848	LOC_Os01g62650	pumilio-family RNA binding protein, putative, expressed
TCONS_00038460-TCONS_00069370	lncRNA.1*-lncRNA.4*	osa-miR1848	LOC_Os01g64290	expressed protein
TCONS_00038460-TCONS_00069370	lncRNA.1*-lncRNA.4*	osa-miR1848	LOC_Os01g73250	abscisic stress-ripening, putative, expressed
TCONS_00038460-TCONS_00069370	lncRNA.1*-lncRNA.4*	osa-miR1848	LOC_Os01g73770	dehydration-responsive element-binding protein, putative, expressed
TCONS_00038460-TCONS_00069370	lncRNA.1*-lncRNA.4*	osa-miR1848	LOC_Os02g06410	CBS domain containing membrane protein, putative, expressed
TCONS_00038460-TCONS_00069370	lncRNA.1*-lncRNA.4*	osa-miR1848	LOC_Os02g07930	B-box zinc finger family protein, putative, expressed
TCONS_00038460-TCONS_00069370	lncRNA.1*-lncRNA.4*	osa-miR1848	LOC_Os02g09620	GDSL-like lipase/acylhydrolase, putative, expressed
TCONS_00038460-TCONS_00069370	lncRNA.1*-lncRNA.4*	osa-miR1848	LOC_Os02g26720	Inositol 1, 3, 4-trisphosphate 5/6-kinase, putative, expressed
TCONS_00038460-TCONS_00069370	lncRNA.1*-lncRNA.4*	osa-miR1848	LOC_Os02g32469	expressed protein
TCONS_00038460-TCONS_00069370	lncRNA.1*-lncRNA.4*	osa-miR1848	LOC_Os02g32469	expressed protein
TCONS_00038460-TCONS_00069370	lncRNA.1*-lncRNA.4*	osa-miR1848	LOC_Os02g36110	cytochrome P450, putative, expressed
TCONS_00038460-TCONS_00069370	lncRNA.1*-lncRNA.4*	osa-miR1848	LOC_Os02g39510	expressed protein
TCONS_00038460-TCONS_00069370	lncRNA.1*-lncRNA.4*	osa-miR1848	LOC_Os02g39930	OsTIL-1 Temperature-induced lipocalin-1, expressed
TCONS_00038460-TCONS_00069370	lncRNA.1*-lncRNA.4*	osa-miR1848	LOC_Os02g43030	integral membrane protein, putative, expressed
TCONS_00038460-TCONS_00069370	lncRNA.1*-lncRNA.4*	osa-miR1848	LOC_Os02g46680	multidrug resistance protein, putative, expressed
TCONS_00038460-TCONS_00069370	lncRNA.1*-lncRNA.4*	osa-miR1848	LOC_Os02g46962	VHS and GAT domain containing protein, expressed
TCONS_00038460-TCONS_00069370	lncRNA.1*-lncRNA.4*	osa-miR1848	LOC_Os02g47230	Disease resistance/zinc finger/chromosome condensation-like region protein, putative, expressed
TCONS_00038460-TCONS_00069370	lncRNA.1*-lncRNA.4*	osa-miR1848	LOC_Os02g47580	expressed protein
TCONS_00038460-TCONS_00069370	lncRNA.1*-lncRNA.4*	osa-miR1848	LOC_Os02g47980	DUF617 domain containing protein, expressed
TCONS_00038460-TCONS_00069370	lncRNA.1*-lncRNA.4*	osa-miR1848	LOC_Os02g49550	zinc finger, C3HC4 type domain containing protein, expressed
TCONS_00038460-TCONS_00069370	lncRNA.1*-lncRNA.4*	osa-miR1848	LOC_Os02g53200	glucan endo-1,3-beta-glucosidase precursor, putative, expressed
TCONS_00038460-TCONS_00069370	lncRNA.1*-lncRNA.4*	osa-miR1848	LOC_Os02g53200	glucan endo-1,3-beta-glucosidase precursor, putative, expressed
TCONS_00038460-TCONS_00069370	lncRNA.1*-lncRNA.4*	osa-miR1848	LOC_Os03g09200	domain of unknown function DUF966 domain containing protein, expressed
TCONS_00038460-TCONS_00069370	lncRNA.1*-lncRNA.4*	osa-miR1848	LOC_Os03g10030	membrane associated DUF588 domain containing protein, putative, expressed
TCONS_00038460-TCONS_00069370	lncRNA.1*-lncRNA.4*	osa-miR1848	LOC_Os03g10820	expressed protein
TCONS_00038460-TCONS_00069370	lncRNA.1*-lncRNA.4*	osa-miR1848	LOC_Os03g12320	UDP-3-O- N-acetylglucosamine deacetylase, putative, expressed
TCONS_00038460-TCONS_00069370	lncRNA.1*-lncRNA.4*	osa-miR1848	LOC_Os03g12320	UDP-3-O- N-acetylglucosamine deacetylase, putative, expressed
TCONS_00038460-TCONS_00069370	lncRNA.1*-lncRNA.4*	osa-miR1848	LOC_Os03g12320	UDP-3-O- N-acetylglucosamine deacetylase, putative, expressed
TCONS_00038460-TCONS_00069370	lncRNA.1*-lncRNA.4*	osa-miR1848	LOC_Os03g16760	protein phosphatase 2C, putative, expressed
TCONS_00038460-TCONS_00069370	lncRNA.1*-lncRNA.4*	osa-miR1848	LOC_Os03g21780	pentatricopeptide repeat domain containing protein, putative, expressed
TCONS_00038460-TCONS_00069370	lncRNA.1*-lncRNA.4*	osa-miR1848	LOC_Os03g23960	IQ calmodulin-binding motif family protein, putative, expressed
TCONS_00038460-TCONS_00069370	lncRNA.1*-lncRNA.4*	osa-miR1848	LOC_Os03g31880	SHORT-ROOT, putative, expressed
TCONS_00038460-TCONS_00069370	lncRNA.1*-lncRNA.4*	osa-miR1848	LOC_Os03g43470	pentatricopeptide, putative, expressed
TCONS_00038460-TCONS_00069370	lncRNA.1*-lncRNA.4*	osa-miR1848	LOC_Os03g48740	indole-3-acetate beta-glucosyltransferase, putative, expressed
TCONS_00038460-TCONS_00069370	lncRNA.1*-lncRNA.4*	osa-miR1848	LOC_Os03g56420	expressed protein
TCONS_00038460-TCONS_00069370	lncRNA.1*-lncRNA.4*	osa-miR1848	LOC_Os03g56420	expressed protein
TCONS_00038460-TCONS_00069370	lncRNA.1*-lncRNA.4*	osa-miR1848	LOC_Os03g58100	pentatricopeptide, putative, expressed
TCONS_00038460-TCONS_00069370	lncRNA.1*-lncRNA.4*	osa-miR1848	LOC_Os04g29780	retrotransposon protein, putative, Ty1-copia subclass, expressed
TCONS_00038460-TCONS_00069370	lncRNA.1*-lncRNA.4*	osa-miR1848	LOC_Os04g33760	DUF584 domain containing protein, putative, expressed
TCONS_00038460-TCONS_00069370	lncRNA.1*-lncRNA.4*	osa-miR1848	LOC_Os04g35680	U-box domain containing protein, expressed
TCONS_00038460-TCONS_00069370	lncRNA.1*-lncRNA.4*	osa-miR1848	LOC_Os04g38750	plastid-specific 30S ribosomal protein 3, chloroplast precursor, putative, expressed
TCONS_00038460-TCONS_00069370	lncRNA.1*-lncRNA.4*	osa-miR1848	LOC_Os04g40590	wax synthase isoform 1, putative, expressed
TCONS_00038460-TCONS_00069370	lncRNA.1*-lncRNA.4*	osa-miR1848	LOC_Os04g44410	OsSCP25 - Putative Serine Carboxypeptidase homologue, expressed
TCONS_00038460-TCONS_00069370	lncRNA.1*-lncRNA.4*	osa-miR1848	LOC_Os04g44410	OsSCP25 - Putative Serine Carboxypeptidase homologue, expressed
TCONS_00038460-TCONS_00069370	lncRNA.1*-lncRNA.4*	osa-miR1848	LOC_Os04g47250	cytochrome P450, putative, expressed
TCONS_00038460-TCONS_00069370	lncRNA.1*-lncRNA.4*	osa-miR1848	LOC_Os04g48290	MATE efflux family protein, putative, expressed
TCONS_00038460-TCONS_00069370	lncRNA.1*-lncRNA.4*	osa-miR1848	LOC_Os04g51410	expressed protein
TCONS_00038460-TCONS_00069370	lncRNA.1*-lncRNA.4*	osa-miR1848	LOC_Os04g54970	expressed protein
TCONS_00038460-TCONS_00069370	lncRNA.1*-lncRNA.4*	osa-miR1848	LOC_Os04g55240	VQ domain containing protein, putative, expressed
TCONS_00038460-TCONS_00069370	lncRNA.1*-lncRNA.4*	osa-miR1848	LOC_Os04g55680	indole-3-acetate beta-glucosyltransferase, putative, expressed
TCONS_00038460-TCONS_00069370	lncRNA.1*-lncRNA.4*	osa-miR1848	LOC_Os05g02900	expressed protein
TCONS_00038460-TCONS_00069370	lncRNA.1*-lncRNA.4*	osa-miR1848	LOC_Os05g05920	desiccation-related protein PCC13-62 precursor, putative, expressed
TCONS_00038460-TCONS_00069370	lncRNA.1*-lncRNA.4*	osa-miR1848	LOC_Os05g09520	IQ calmodulin-binding motif family protein, expressed
TCONS_00038460-TCONS_00069370	lncRNA.1*-lncRNA.4*	osa-miR1848	LOC_Os05g11160	expressed protein
TCONS_00038460-TCONS_00069370	lncRNA.1*-lncRNA.4*	osa-miR1848	LOC_Os05g12040	cytochrome P450 51, putative, expressed
TCONS_00038460-TCONS_00069370	lncRNA.1*-lncRNA.4*	osa-miR1848	LOC_Os05g15620	expressed protein
TCONS_00038460-TCONS_00069370	lncRNA.1*-lncRNA.4*	osa-miR1848	LOC_Os05g19030	expressed protein
TCONS_00038460-TCONS_00069370	lncRNA.1*-lncRNA.4*	osa-miR1848	LOC_Os05g19030	expressed protein
TCONS_00038460-TCONS_00069370	lncRNA.1*-lncRNA.4*	osa-miR1848	LOC_Os05g19630	peptide chain release factor protein, putative, expressed
TCONS_00038460-TCONS_00069370	lncRNA.1*-lncRNA.4*	osa-miR1848	LOC_Os05g23610	protein phosphatase inhibitor 2 containing protein, expressed
TCONS_00038460-TCONS_00069370	lncRNA.1*-lncRNA.4*	osa-miR1848	LOC_Os05g30580	OsSub46 - Putative Subtilisin homologue, expressed
TCONS_00038460-TCONS_00069370	lncRNA.1*-lncRNA.4*	osa-miR1848	LOC_Os05g33310	oxidoreductase, 2OG-Fe oxygenase family protein, putative, expressed
TCONS_00038460-TCONS_00069370	lncRNA.1*-lncRNA.4*	osa-miR1848	LOC_Os05g33940	alpha/beta hydrolase fold, putative, expressed
TCONS_00038460-TCONS_00069370	lncRNA.1*-lncRNA.4*	osa-miR1848	LOC_Os05g35650	peptide transporter PTR2, putative, expressed
TCONS_00038460-TCONS_00069370	lncRNA.1*-lncRNA.4*	osa-miR1848	LOC_Os05g37080	No apical meristem protein, putative, expressed
TCONS_00038460-TCONS_00069370	lncRNA.1*-lncRNA.4*	osa-miR1848	LOC_Os05g37080	No apical meristem protein, putative, expressed
TCONS_00038460-TCONS_00069370	lncRNA.1*-lncRNA.4*	osa-miR1848	LOC_Os05g37880	growth regulator related protein, putative, expressed
TCONS_00038460-TCONS_00069370	lncRNA.1*-lncRNA.4*	osa-miR1848	LOC_Os05g38219	expressed protein
TCONS_00038460-TCONS_00069370	lncRNA.1*-lncRNA.4*	osa-miR1848	LOC_Os05g41910	expressed protein
TCONS_00038460-TCONS_00069370	lncRNA.1*-lncRNA.4*	osa-miR1848	LOC_Os05g45020	zinc finger/CCCH transcription factor, putative, expressed
TCONS_00038460-TCONS_00069370	lncRNA.1*-lncRNA.4*	osa-miR1848	LOC_Os05g45200	anthocyanidin 5,3-O-glucosyltransferase, putative, expressed
TCONS_00038460-TCONS_00069370	lncRNA.1*-lncRNA.4*	osa-miR1848	LOC_Os05g48930	OsGrx_S2 - glutaredoxin subgroup III, expressed
TCONS_00038460-TCONS_00069370	lncRNA.1*-lncRNA.4*	osa-miR1848	LOC_Os05g49420	transcription factor, putative, expressed
TCONS_00038460-TCONS_00069370	lncRNA.1*-lncRNA.4*	osa-miR1848	LOC_Os06g02400	OsFBO18 - F-box and other domain containing protein, expressed
TCONS_00038460-TCONS_00069370	lncRNA.1*-lncRNA.4*	osa-miR1848	LOC_Os06g02620	chaperone protein dnaJ, putative, expressed
TCONS_00038460-TCONS_00069370	lncRNA.1*-lncRNA.4*	osa-miR1848	LOC_Os06g02680	expressed protein
TCONS_00038460-TCONS_00069370	lncRNA.1*-lncRNA.4*	osa-miR1848	LOC_Os06g02850	expressed protein
TCONS_00038460-TCONS_00069370	lncRNA.1*-lncRNA.4*	osa-miR1848	LOC_Os06g04070	pyridoxal-dependent decarboxylase protein, putative, expressed
TCONS_00038460-TCONS_00069370	lncRNA.1*-lncRNA.4*	osa-miR1848	LOC_Os06g06530	proline-rich cell wall protein-like, putative, expressed
TCONS_00038460-TCONS_00069370	lncRNA.1*-lncRNA.4*	osa-miR1848	LOC_Os06g06680	expressed protein
TCONS_00038460-TCONS_00069370	lncRNA.1*-lncRNA.4*	osa-miR1848	LOC_Os06g06760	protein kinase, putative, expressed
TCONS_00038460-TCONS_00069370	lncRNA.1*-lncRNA.4*	osa-miR1848	LOC_Os06g06760	protein kinase, putative, expressed
TCONS_00038460-TCONS_00069370	lncRNA.1*-lncRNA.4*	osa-miR1848	LOC_Os06g06760	protein kinase, putative, expressed
TCONS_00038460-TCONS_00069370	lncRNA.1*-lncRNA.4*	osa-miR1848	LOC_Os06g37560	beta-galactosidase precursor, putative, expressed
TCONS_00038460-TCONS_00069370	lncRNA.1*-lncRNA.4*	osa-miR1848	LOC_Os06g39780	cytochrome P450, putative, expressed
TCONS_00038460-TCONS_00069370	lncRNA.1*-lncRNA.4*	osa-miR1848	LOC_Os06g42990	AP2 domain containing protein, expressed
TCONS_00038460-TCONS_00069370	lncRNA.1*-lncRNA.4*	osa-miR1848	LOC_Os06g43170	transposon protein, putative, unclassified, expressed
TCONS_00038460-TCONS_00069370	lncRNA.1*-lncRNA.4*	osa-miR1848	LOC_Os06g44210	protein phosphatase 2C, putative, expressed
TCONS_00038460-TCONS_00069370	lncRNA.1*-lncRNA.4*	osa-miR1848	LOC_Os06g44210	protein phosphatase 2C, putative, expressed
TCONS_00038460-TCONS_00069370	lncRNA.1*-lncRNA.4*	osa-miR1848	LOC_Os06g44260	synthase, putative, expressed
TCONS_00038460-TCONS_00069370	lncRNA.1*-lncRNA.4*	osa-miR1848	LOC_Os06g45040	B-box zinc finger family protein, putative, expressed
TCONS_00038460-TCONS_00069370	lncRNA.1*-lncRNA.4*	osa-miR1848	LOC_Os06g45330	endonuclease V, putative, expressed
TCONS_00038460-TCONS_00069370	lncRNA.1*-lncRNA.4*	osa-miR1848	LOC_Os07g18874	white-brown complex homolog protein 11, putative, expressed
TCONS_00038460-TCONS_00069370	lncRNA.1*-lncRNA.4*	osa-miR1848	LOC_Os07g28040	O-methyltransferase, putative, expressed
TCONS_00038460-TCONS_00069370	lncRNA.1*-lncRNA.4*	osa-miR1848	LOC_Os07g28040	O-methyltransferase, putative, expressed
TCONS_00038460-TCONS_00069370	lncRNA.1*-lncRNA.4*	osa-miR1848	LOC_Os07g28900	PPR repeat domain containing protein, putative, expressed
TCONS_00038460-TCONS_00069370	lncRNA.1*-lncRNA.4*	osa-miR1848	LOC_Os07g35350	glucan endo-1,3-beta-glucosidase precursor, putative, expressed
TCONS_00038460-TCONS_00069370	lncRNA.1*-lncRNA.4*	osa-miR1848	LOC_Os07g35350	glucan endo-1,3-beta-glucosidase precursor, putative, expressed
TCONS_00038460-TCONS_00069370	lncRNA.1*-lncRNA.4*	osa-miR1848	LOC_Os07g35350	glucan endo-1,3-beta-glucosidase precursor, putative, expressed
TCONS_00038460-TCONS_00069370	lncRNA.1*-lncRNA.4*	osa-miR1848	LOC_Os07g37970	cytochrome P450 51, putative, expressed
TCONS_00038460-TCONS_00069370	lncRNA.1*-lncRNA.4*	osa-miR1848	LOC_Os07g37980	cytochrome P450 51, putative, expressed
TCONS_00038460-TCONS_00069370	lncRNA.1*-lncRNA.4*	osa-miR1848	LOC_Os07g38440	uncharacterized 50.6 kDa protein in the 5region of gyrA and gyrB, putative, expressed
TCONS_00038460-TCONS_00069370	lncRNA.1*-lncRNA.4*	osa-miR1848	LOC_Os07g42420	3-oxoacyl-synthase, putative, expressed
TCONS_00038460-TCONS_00069370	lncRNA.1*-lncRNA.4*	osa-miR1848	LOC_Os07g42810	adaptor complexes medium subunit family domain containing protein, expressed
TCONS_00038460-TCONS_00069370	lncRNA.1*-lncRNA.4*	osa-miR1848	LOC_Os07g43570	TKL_IRAK_DUF26-lc.25 - DUF26 kinases have homology to DUF26 containing loci, expressed
TCONS_00038460-TCONS_00069370	lncRNA.1*-lncRNA.4*	osa-miR1848	LOC_Os07g45290	cytochrome P450 72A1, putative, expressed
TCONS_00038460-TCONS_00069370	lncRNA.1*-lncRNA.4*	osa-miR1848	LOC_Os07g45770	retrotransposon protein, putative, Ty1-copia subclass, expressed
TCONS_00038460-TCONS_00069370	lncRNA.1*-lncRNA.4*	osa-miR1848	LOC_Os07g47070	expressed protein
TCONS_00038460-TCONS_00069370	lncRNA.1*-lncRNA.4*	osa-miR1848	LOC_Os08g02110	peroxidase precursor, putative, expressed
TCONS_00038460-TCONS_00069370	lncRNA.1*-lncRNA.4*	osa-miR1848	LOC_Os08g10649	GTPase of unknown function domain containing protein, putative, expressed
TCONS_00038460-TCONS_00069370	lncRNA.1*-lncRNA.4*	osa-miR1848	LOC_Os08g19520	retrotransposon protein, putative, unclassified, expressed
TCONS_00038460-TCONS_00069370	lncRNA.1*-lncRNA.4*	osa-miR1848	LOC_Os08g29780	expressed protein
TCONS_00038460-TCONS_00069370	lncRNA.1*-lncRNA.4*	osa-miR1848	LOC_Os08g31850	expressed protein
TCONS_00038460-TCONS_00069370	lncRNA.1*-lncRNA.4*	osa-miR1848	LOC_Os08g38410	RNA recognition motif containing protein, putative, expressed
TCONS_00038460-TCONS_00069370	lncRNA.1*-lncRNA.4*	osa-miR1848	LOC_Os08g38410	RNA recognition motif containing protein, putative, expressed
TCONS_00038460-TCONS_00069370	lncRNA.1*-lncRNA.4*	osa-miR1848	LOC_Os08g38520	OsFBX302 - F-box domain containing protein, expressed
TCONS_00038460-TCONS_00069370	lncRNA.1*-lncRNA.4*	osa-miR1848	LOC_Os08g38890	expressed protein
TCONS_00038460-TCONS_00069370	lncRNA.1*-lncRNA.4*	osa-miR1848	LOC_Os08g39460	AGC_PVPK_like_CDK8.2 - ACG kinases include homologs to PKA, PKG and PKC, expressed
TCONS_00038460-TCONS_00069370	lncRNA.1*-lncRNA.4*	osa-miR1848	LOC_Os08g41800	regulatory protein, putative, expressed
TCONS_00038460-TCONS_00069370	lncRNA.1*-lncRNA.4*	osa-miR1848	LOC_Os08g42610	pentatricopeptide, putative, expressed
TCONS_00038460-TCONS_00069370	lncRNA.1*-lncRNA.4*	osa-miR1848	LOC_Os09g07570	ferredoxin-thioredoxin reductase catalytic chain, chloroplast precursor, putative, expressed
TCONS_00038460-TCONS_00069370	lncRNA.1*-lncRNA.4*	osa-miR1848	LOC_Os09g07570	ferredoxin-thioredoxin reductase catalytic chain, chloroplast precursor, putative, expressed
TCONS_00038460-TCONS_00069370	lncRNA.1*-lncRNA.4*	osa-miR1848	LOC_Os09g07700	expressed protein
TCONS_00038460-TCONS_00069370	lncRNA.1*-lncRNA.4*	osa-miR1848	LOC_Os09g10290	retrotransposon protein, putative, Ty1-copia subclass, expressed
TCONS_00038460-TCONS_00069370	lncRNA.1*-lncRNA.4*	osa-miR1848	LOC_Os09g18520	oxidoreductase, 2OG-Fe oxygenase family protein, putative, expressed
TCONS_00038460-TCONS_00069370	lncRNA.1*-lncRNA.4*	osa-miR1848	LOC_Os09g20240	DUF581 domain containing protein, expressed
TCONS_00038460-TCONS_00069370	lncRNA.1*-lncRNA.4*	osa-miR1848	LOC_Os09g21250	expressed protein
TCONS_00038460-TCONS_00069370	lncRNA.1*-lncRNA.4*	osa-miR1848	LOC_Os09g28690	gibberellin receptor GID1L2, putative, expressed
TCONS_00038460-TCONS_00069370	lncRNA.1*-lncRNA.4*	osa-miR1848	LOC_Os09g29660	white-brown complex homolog protein 11, putative, expressed
TCONS_00038460-TCONS_00069370	lncRNA.1*-lncRNA.4*	osa-miR1848	LOC_Os09g29670	white-brown complex homolog protein 11, putative, expressed
TCONS_00038460-TCONS_00069370	lncRNA.1*-lncRNA.4*	osa-miR1848	LOC_Os09g32360	gp176, putative, expressed
TCONS_00038460-TCONS_00069370	lncRNA.1*-lncRNA.4*	osa-miR1848	LOC_Os09g37200	transferase family protein, putative, expressed
TCONS_00038460-TCONS_00069370	lncRNA.1*-lncRNA.4*	osa-miR1848	LOC_Os10g04030	expressed protein
TCONS_00038460-TCONS_00069370	lncRNA.1*-lncRNA.4*	osa-miR1848	LOC_Os10g08010	expressed protein
TCONS_00038460-TCONS_00069370	lncRNA.1*-lncRNA.4*	osa-miR1848	LOC_Os10g12380	expressed protein
TCONS_00038460-TCONS_00069370	lncRNA.1*-lncRNA.4*	osa-miR1848	LOC_Os10g20610	laccase-15 precursor, putative, expressed
TCONS_00038460-TCONS_00069370	lncRNA.1*-lncRNA.4*	osa-miR1848	LOC_Os10g30290	GDSL-like lipase/acylhydrolase, putative, expressed
TCONS_00038460-TCONS_00069370	lncRNA.1*-lncRNA.4*	osa-miR1848	LOC_Os10g33940	auxin response factor 18, putative, expressed
TCONS_00038460-TCONS_00069370	lncRNA.1*-lncRNA.4*	osa-miR1848	LOC_Os10g38580	glutathione S-transferase, putative, expressed
TCONS_00038460-TCONS_00069370	lncRNA.1*-lncRNA.4*	osa-miR1848	LOC_Os10g41270	triacylglycerol lipase like protein, putative, expressed
TCONS_00038460-TCONS_00069370	lncRNA.1*-lncRNA.4*	osa-miR1848	LOC_Os10g41420	expressed protein
TCONS_00038460-TCONS_00069370	lncRNA.1*-lncRNA.4*	osa-miR1848	LOC_Os11g05980	tetratricopeptide-like helical, putative, expressed
TCONS_00038460-TCONS_00069370	lncRNA.1*-lncRNA.4*	osa-miR1848	LOC_Os11g08410	GATA zinc finger domain containing protein, expressed
TCONS_00038460-TCONS_00069370	lncRNA.1*-lncRNA.4*	osa-miR1848	LOC_Os11g12520	serpin domain containing protein, putative, expressed
TCONS_00038460-TCONS_00069370	lncRNA.1*-lncRNA.4*	osa-miR1848	LOC_Os11g17440	enoyl-CoA hydratase/isomerase family protein, expressed
TCONS_00038460-TCONS_00069370	lncRNA.1*-lncRNA.4*	osa-miR1848	LOC_Os11g19340	lipase, putative, expressed
TCONS_00038460-TCONS_00069370	lncRNA.1*-lncRNA.4*	osa-miR1848	LOC_Os11g24550	MBTB61 - Bric-a-Brac, Tramtrack, Broad Complex BTB domain with Meprin and TRAF Homology MATH domain, expressed
TCONS_00038460-TCONS_00069370	lncRNA.1*-lncRNA.4*	osa-miR1848	LOC_Os11g37360	expressed protein
TCONS_00038460-TCONS_00069370	lncRNA.1*-lncRNA.4*	osa-miR1848	LOC_Os11g42290	transferase family protein, putative, expressed
TCONS_00038460-TCONS_00069370	lncRNA.1*-lncRNA.4*	osa-miR1848	LOC_Os11g42370	transferase family protein, putative, expressed
TCONS_00038460-TCONS_00069370	lncRNA.1*-lncRNA.4*	osa-miR1848	LOC_Os11g44950	glycosyl hydrolase family 3 protein, putative, expressed
TCONS_00038460-TCONS_00069370	lncRNA.1*-lncRNA.4*	osa-miR1848	LOC_Os12g18374	NB-ARC domain containing protein, expressed
TCONS_00038460-TCONS_00069370	lncRNA.1*-lncRNA.4*	osa-miR1848	LOC_Os12g23950	cyclin-dependent kinase G-2, putative, expressed
TCONS_00038460-TCONS_00069370	lncRNA.1*-lncRNA.4*	osa-miR1848	LOC_Os12g27280	hypothetical protein
TCONS_00038460-TCONS_00069370	lncRNA.1*-lncRNA.4*	osa-miR1848	LOC_Os12g31000	pumilio-family RNA binding repeat domain containing protein, expressed
TCONS_00038460-TCONS_00069370	lncRNA.1*-lncRNA.4*	osa-miR1848	LOC_Os12g37900	expressed protein
TCONS_00038460	lncRNA.1*	osa-miR815a	LOC_Os01g42380	ABC transporter G family member ,pleiotropic drug resistance protein, putative, expressed
TCONS_00038460	lncRNA.1*	osa-miR815a	LOC_Os01g65450	ubiquitin-like domain-containing CTD phosphatase 1, putative, expressed
TCONS_00038460	lncRNA.1*	osa-miR815a	LOC_Os01g65450	ubiquitin-like domain-containing CTD phosphatase 1, putative, expressed
TCONS_00038460	lncRNA.1*	osa-miR815a	LOC_Os02g21110	OsFBK6 - F-box domain and kelch repeat containing protein, expressed
TCONS_00038460	lncRNA.1*	osa-miR815a	LOC_Os02g42210	membrane-associated salt-inducible protein like, putative, expressed
TCONS_00038460	lncRNA.1*	osa-miR815a	LOC_Os02g47150	DNA topoisomerase 2, putative, expressed
TCONS_00038460	lncRNA.1*	osa-miR815a	LOC_Os03g06760	exocyst complex component 6, putative, expressed
TCONS_00038460	lncRNA.1*	osa-miR815a	LOC_Os03g07920	expressed protein
TCONS_00038460	lncRNA.1*	osa-miR815a	LOC_Os03g38980	tRNA synthetases class II domain containing protein, expressed
TCONS_00038460	lncRNA.1*	osa-miR815a	LOC_Os03g38980	tRNA synthetases class II domain containing protein, expressed
TCONS_00038460	lncRNA.1*	osa-miR815a	LOC_Os03g38980	tRNA synthetases class II domain containing protein, expressed
TCONS_00038460	lncRNA.1*	osa-miR815a	LOC_Os04g34360	serine/threonine-protein kinase receptor precursor, putative, expressed
TCONS_00038460	lncRNA.1*	osa-miR815a	LOC_Os04g57640	RCD1, putative, expressed
TCONS_00038460	lncRNA.1*	osa-miR815a	LOC_Os04g57640	RCD1, putative, expressed
TCONS_00038460	lncRNA.1*	osa-miR815a	LOC_Os05g40910	expressed protein
TCONS_00038460	lncRNA.1*	osa-miR815a	LOC_Os05g41290	disease resistance RPP13-like protein 1, putative, expressed
TCONS_00038460	lncRNA.1*	osa-miR815a	LOC_Os06g04070	pyridoxal-dependent decarboxylase protein, putative, expressed
TCONS_00038460	lncRNA.1*	osa-miR815a	LOC_Os06g09750	retrotransposon protein, putative, unclassified, expressed
TCONS_00038460	lncRNA.1*	osa-miR815a	LOC_Os06g21099	expressed protein
TCONS_00038460	lncRNA.1*	osa-miR815a	LOC_Os06g43210	zinc finger, C3HC4 type domain containing protein, expressed
TCONS_00038460	lncRNA.1*	osa-miR815a	LOC_Os07g08630	retrotransposon protein, putative, unclassified, expressed
TCONS_00038460	lncRNA.1*	osa-miR815a	LOC_Os07g11270	retrotransposon protein, putative, Ty3-gypsy subclass, expressed
TCONS_00038460	lncRNA.1*	osa-miR815a	LOC_Os07g13460	expressed protein
TCONS_00038460	lncRNA.1*	osa-miR815a	LOC_Os08g08740	expressed protein
TCONS_00038460	lncRNA.1*	osa-miR815a	LOC_Os08g36320	decarboxylase, putative, expressed
TCONS_00038460	lncRNA.1*	osa-miR815a	LOC_Os08g36320	decarboxylase, putative, expressed
TCONS_00038460	lncRNA.1*	osa-miR815a	LOC_Os08g36320	decarboxylase, putative, expressed
TCONS_00038460	lncRNA.1*	osa-miR815a	LOC_Os08g42950	haloacid dehalogenase-like hydrolase family protein, putative, expressed
TCONS_00038460	lncRNA.1*	osa-miR815a	LOC_Os10g16640	expressed protein
TCONS_00038460	lncRNA.1*	osa-miR815a	LOC_Os10g16640	expressed protein
TCONS_00038460	lncRNA.1*	osa-miR815a	LOC_Os11g38000	NB-ARC domain containing protein, expressed
TCONS_00038460	lncRNA.1*	osa-miR815a	LOC_Os12g38110	importin subunit beta, putative, expressed
TCONS_00038460	lncRNA.1*	osa-miR815a	LOC_Os12g42070	OsWAK129b - OsWAK receptor-like protein kinase, expressed
TCONS_00038460	lncRNA.1*	osa-miR815b	LOC_Os01g42380	ABC transporter G family member ,pleiotropic drug resistance protein, putative, expressed
TCONS_00038460	lncRNA.1*	osa-miR815b	LOC_Os01g65450	ubiquitin-like domain-containing CTD phosphatase 1, putative, expressed
TCONS_00038460	lncRNA.1*	osa-miR815b	LOC_Os01g65450	ubiquitin-like domain-containing CTD phosphatase 1, putative, expressed
TCONS_00038460	lncRNA.1*	osa-miR815b	LOC_Os02g21110	OsFBK6 - F-box domain and kelch repeat containing protein, expressed
TCONS_00038460	lncRNA.1*	osa-miR815b	LOC_Os02g42210	membrane-associated salt-inducible protein like, putative, expressed
TCONS_00038460	lncRNA.1*	osa-miR815b	LOC_Os02g47150	DNA topoisomerase 2, putative, expressed
TCONS_00038460	lncRNA.1*	osa-miR815b	LOC_Os03g06760	exocyst complex component 6, putative, expressed
TCONS_00038460	lncRNA.1*	osa-miR815b	LOC_Os03g07920	expressed protein
TCONS_00038460	lncRNA.1*	osa-miR815b	LOC_Os03g38980	tRNA synthetases class II domain containing protein, expressed
TCONS_00038460	lncRNA.1*	osa-miR815b	LOC_Os03g38980	tRNA synthetases class II domain containing protein, expressed
TCONS_00038460	lncRNA.1*	osa-miR815b	LOC_Os03g38980	tRNA synthetases class II domain containing protein, expressed
TCONS_00038460	lncRNA.1*	osa-miR815b	LOC_Os04g34360	serine/threonine-protein kinase receptor precursor, putative, expressed
TCONS_00038460	lncRNA.1*	osa-miR815b	LOC_Os04g57640	RCD1, putative, expressed
TCONS_00038460	lncRNA.1*	osa-miR815b	LOC_Os04g57640	RCD1, putative, expressed
TCONS_00038460	lncRNA.1*	osa-miR815b	LOC_Os05g40910	expressed protein
TCONS_00038460	lncRNA.1*	osa-miR815b	LOC_Os05g41290	disease resistance RPP13-like protein 1, putative, expressed
TCONS_00038460	lncRNA.1*	osa-miR815b	LOC_Os06g04070	pyridoxal-dependent decarboxylase protein, putative, expressed
TCONS_00038460	lncRNA.1*	osa-miR815b	LOC_Os06g09750	retrotransposon protein, putative, unclassified, expressed
TCONS_00038460	lncRNA.1*	osa-miR815b	LOC_Os06g21099	expressed protein
TCONS_00038460	lncRNA.1*	osa-miR815b	LOC_Os06g43210	zinc finger, C3HC4 type domain containing protein, expressed
TCONS_00038460	lncRNA.1*	osa-miR815b	LOC_Os07g08630	retrotransposon protein, putative, unclassified, expressed
TCONS_00038460	lncRNA.1*	osa-miR815b	LOC_Os07g11270	retrotransposon protein, putative, Ty3-gypsy subclass, expressed
TCONS_00038460	lncRNA.1*	osa-miR815b	LOC_Os07g13460	expressed protein
TCONS_00038460	lncRNA.1*	osa-miR815b	LOC_Os08g08740	expressed protein
TCONS_00038460	lncRNA.1*	osa-miR815b	LOC_Os08g36320	decarboxylase, putative, expressed
TCONS_00038460	lncRNA.1*	osa-miR815b	LOC_Os08g36320	decarboxylase, putative, expressed
TCONS_00038460	lncRNA.1*	osa-miR815b	LOC_Os08g36320	decarboxylase, putative, expressed
TCONS_00038460	lncRNA.1*	osa-miR815b	LOC_Os08g42950	haloacid dehalogenase-like hydrolase family protein, putative, expressed
TCONS_00038460	lncRNA.1*	osa-miR815b	LOC_Os10g16640	expressed protein
TCONS_00038460	lncRNA.1*	osa-miR815b	LOC_Os10g16640	expressed protein
TCONS_00038460	lncRNA.1*	osa-miR815b	LOC_Os11g38000	NB-ARC domain containing protein, expressed
TCONS_00038460	lncRNA.1*	osa-miR815b	LOC_Os12g38110	importin subunit beta, putative, expressed
TCONS_00038460	lncRNA.1*	osa-miR815b	LOC_Os12g42070	OsWAK129b - OsWAK receptor-like protein kinase, expressed
TCONS_00038460	lncRNA.1*	osa-miR815c	LOC_Os01g42380	ABC transporter G family member ,pleiotropic drug resistance protein, putative, expressed
TCONS_00038460	lncRNA.1*	osa-miR815c	LOC_Os01g65450	ubiquitin-like domain-containing CTD phosphatase 1, putative, expressed
TCONS_00038460	lncRNA.1*	osa-miR815c	LOC_Os01g65450	ubiquitin-like domain-containing CTD phosphatase 1, putative, expressed
TCONS_00038460	lncRNA.1*	osa-miR815c	LOC_Os02g21110	OsFBK6 - F-box domain and kelch repeat containing protein, expressed
TCONS_00038460	lncRNA.1*	osa-miR815c	LOC_Os02g42210	membrane-associated salt-inducible protein like, putative, expressed
TCONS_00038460	lncRNA.1*	osa-miR815c	LOC_Os02g47150	DNA topoisomerase 2, putative, expressed
TCONS_00038460	lncRNA.1*	osa-miR815c	LOC_Os03g06760	exocyst complex component 6, putative, expressed
TCONS_00038460	lncRNA.1*	osa-miR815c	LOC_Os03g07920	expressed protein
TCONS_00038460	lncRNA.1*	osa-miR815c	LOC_Os03g38980	tRNA synthetases class II domain containing protein, expressed
TCONS_00038460	lncRNA.1*	osa-miR815c	LOC_Os03g38980	tRNA synthetases class II domain containing protein, expressed
TCONS_00038460	lncRNA.1*	osa-miR815c	LOC_Os03g38980	tRNA synthetases class II domain containing protein, expressed
TCONS_00038460	lncRNA.1*	osa-miR815c	LOC_Os04g34360	serine/threonine-protein kinase receptor precursor, putative, expressed
TCONS_00038460	lncRNA.1*	osa-miR815c	LOC_Os04g57640	RCD1, putative, expressed
TCONS_00038460	lncRNA.1*	osa-miR815c	LOC_Os04g57640	RCD1, putative, expressed
TCONS_00038460	lncRNA.1*	osa-miR815c	LOC_Os05g40910	expressed protein
TCONS_00038460	lncRNA.1*	osa-miR815c	LOC_Os05g41290	disease resistance RPP13-like protein 1, putative, expressed
TCONS_00038460	lncRNA.1*	osa-miR815c	LOC_Os06g04070	pyridoxal-dependent decarboxylase protein, putative, expressed
TCONS_00038460	lncRNA.1*	osa-miR815c	LOC_Os06g09750	retrotransposon protein, putative, unclassified, expressed
TCONS_00038460	lncRNA.1*	osa-miR815c	LOC_Os06g21099	expressed protein
TCONS_00038460	lncRNA.1*	osa-miR815c	LOC_Os06g43210	zinc finger, C3HC4 type domain containing protein, expressed
TCONS_00038460	lncRNA.1*	osa-miR815c	LOC_Os07g08630	retrotransposon protein, putative, unclassified, expressed
TCONS_00038460	lncRNA.1*	osa-miR815c	LOC_Os07g11270	retrotransposon protein, putative, Ty3-gypsy subclass, expressed
TCONS_00038460	lncRNA.1*	osa-miR815c	LOC_Os07g13460	expressed protein
TCONS_00038460	lncRNA.1*	osa-miR815c	LOC_Os08g08740	expressed protein
TCONS_00038460	lncRNA.1*	osa-miR815c	LOC_Os08g36320	decarboxylase, putative, expressed
TCONS_00038460	lncRNA.1*	osa-miR815c	LOC_Os08g36320	decarboxylase, putative, expressed
TCONS_00038460	lncRNA.1*	osa-miR815c	LOC_Os08g36320	decarboxylase, putative, expressed
TCONS_00038460	lncRNA.1*	osa-miR815c	LOC_Os08g42950	haloacid dehalogenase-like hydrolase family protein, putative, expressed
TCONS_00038460	lncRNA.1*	osa-miR815c	LOC_Os10g16640	expressed protein
TCONS_00038460	lncRNA.1*	osa-miR815c	LOC_Os10g16640	expressed protein
TCONS_00038460	lncRNA.1*	osa-miR815c	LOC_Os11g38000	NB-ARC domain containing protein, expressed
TCONS_00038460	lncRNA.1*	osa-miR815c	LOC_Os12g38110	importin subunit beta, putative, expressed
TCONS_00038460	lncRNA.1*	osa-miR815c	LOC_Os12g42070	OsWAK129b - OsWAK receptor-like protein kinase, expressed
TCONS_00069370	lncRNA.4*	osa-miR2919	-	-
TCONS_00069370	lncRNA.4*	osa-miR5075	-	-
TCONS_00088492	lncRNA.2-FL	osa-miR2926	LOC_Os01g08220.1	gibberellin 3-beta-dioxygenase 2-2, putative, expressed
TCONS_00088492	lncRNA.2-FL	osa-miR2926	LOC_Os01g13350.1	25.3 kDa vesicle transport protein, putative, expressed
TCONS_00088492	lncRNA.2-FL	osa-miR2926	LOC_Os01g13350.2	25.3 kDa vesicle transport protein, putative, expressed
TCONS_00088492	lncRNA.2-FL	osa-miR2926	LOC_Os01g16460.1	expressed protein
TCONS_00088492	lncRNA.2-FL	osa-miR2926	LOC_Os01g40350.1	hypothetical protein
TCONS_00088492	lncRNA.2-FL	osa-miR2926	LOC_Os01g40400.1	histone deacetylase 19, putative, expressed
TCONS_00088492	lncRNA.2-FL	osa-miR2926	LOC_Os01g40660.1	methyltransferase, putative, expressed
TCONS_00088492	lncRNA.2-FL	osa-miR2926	LOC_Os01g59100.1	cytokinin-N-glucosyltransferase 1, putative, expressed
TCONS_00088492	lncRNA.2-FL	osa-miR2926	LOC_Os01g63050.1	expressed protein
TCONS_00088492	lncRNA.2-FL	osa-miR2926	LOC_Os01g65500.1	chloride channel protein, putative, expressed
TCONS_00088492	lncRNA.2-FL	osa-miR2926	LOC_Os01g66860.2	serine/threonine protein kinase, putative, expressed
TCONS_00088492	lncRNA.2-FL	osa-miR2926	LOC_Os01g66860.3	serine/threonine protein kinase, putative, expressed
TCONS_00088492	lncRNA.2-FL	osa-miR2926	LOC_Os01g66860.4	serine/threonine protein kinase, putative, expressed
TCONS_00088492	lncRNA.2-FL	osa-miR2926	LOC_Os01g70540.1	retrotransposon protein, putative, unclassified, expressed
TCONS_00088492	lncRNA.2-FL	osa-miR2926	LOC_Os02g03870.1	periplasmic beta-glucosidase precursor, putative, expressed
TCONS_00088492	lncRNA.2-FL	osa-miR2926	LOC_Os02g20360.1	tyrosine aminotransferase, putative, expressed
TCONS_00088492	lncRNA.2-FL	osa-miR2926	LOC_Os02g20360.2	tyrosine aminotransferase, putative, expressed
TCONS_00088492	lncRNA.2-FL	osa-miR2926	LOC_Os02g39850.1	transferase family protein, putative, expressed
TCONS_00088492	lncRNA.2-FL	osa-miR2926	LOC_Os03g10620.1	hydrolase, alpha/beta fold family domain containing protein, expressed
TCONS_00088492	lncRNA.2-FL	osa-miR2926	LOC_Os03g10620.2	hydrolase, alpha/beta fold family domain containing protein, expressed
TCONS_00088492	lncRNA.2-FL	osa-miR2926	LOC_Os03g10620.3	hydrolase, alpha/beta fold family domain containing protein, expressed
TCONS_00088492	lncRNA.2-FL	osa-miR2926	LOC_Os03g11270.1	expressed protein
TCONS_00088492	lncRNA.2-FL	osa-miR2926	LOC_Os03g14820.1	expressed protein
TCONS_00088492	lncRNA.2-FL	osa-miR2926	LOC_Os03g29970.1	histone-like transcription factor and archaeal histone, putative, expressed
TCONS_00088492	lncRNA.2-FL	osa-miR2926	LOC_Os03g30290.1	expressed protein
TCONS_00088492	lncRNA.2-FL	osa-miR2926	LOC_Os03g47810.1	nodulin family protein, putative, expressed
TCONS_00088492	lncRNA.2-FL	osa-miR2926	LOC_Os04g01570.1	invertase/pectin methylesterase inhibitor family protein, putative, expressed
TCONS_00088492	lncRNA.2-FL	osa-miR2926	LOC_Os04g12000.1	retrotransposon protein, putative, unclassified, expressed
TCONS_00088492	lncRNA.2-FL	osa-miR2926	LOC_Os04g32120.1	expressed protein
TCONS_00088492	lncRNA.2-FL	osa-miR2926	LOC_Os04g41560.2	B-box zinc finger family protein, putative, expressed
TCONS_00088492	lncRNA.2-FL	osa-miR2926	LOC_Os04g41560.4	B-box zinc finger family protein, putative, expressed
TCONS_00088492	lncRNA.2-FL	osa-miR2926	LOC_Os04g52640.1	SHR5-receptor-like kinase, putative, expressed
TCONS_00088492	lncRNA.2-FL	osa-miR2926	LOC_Os04g52640.2	SHR5-receptor-like kinase, putative, expressed
TCONS_00088492	lncRNA.2-FL	osa-miR2926	LOC_Os04g52640.3	SHR5-receptor-like kinase, putative, expressed
TCONS_00088492	lncRNA.2-FL	osa-miR2926	LOC_Os04g56320.1	AAA-type ATPase family protein, putative, expressed
TCONS_00088492	lncRNA.2-FL	osa-miR2926	LOC_Os04g56580.1	inositol 1,3,4,5,6-pentakisphosphate 2-kinase, putative, expressed
TCONS_00088492	lncRNA.2-FL	osa-miR2926	LOC_Os05g03640.1	flavonol synthase/flavanone 3-hydroxylase, putative, expressed
TCONS_00088492	lncRNA.2-FL	osa-miR2926	LOC_Os05g16110.1	expressed protein
TCONS_00088492	lncRNA.2-FL	osa-miR2926	LOC_Os05g20304.1	expressed protein
TCONS_00088492	lncRNA.2-FL	osa-miR2926	LOC_Os05g34870.1	expressed protein
TCONS_00088492	lncRNA.2-FL	osa-miR2926	LOC_Os05g38820.4	histone-like transcription factor and archaeal histone, putative, expressed
TCONS_00088492	lncRNA.2-FL	osa-miR2926	LOC_Os05g48170.1	retrotransposon protein, putative, unclassified, expressed
TCONS_00088492	lncRNA.2-FL	osa-miR2926	LOC_Os06g12330.1	amino acid transporter, putative, expressed
TCONS_00088492	lncRNA.2-FL	osa-miR2926	LOC_Os06g38080.1	von Willebrand factor type A domain containing protein, putative, expressed
TCONS_00088492	lncRNA.2-FL	osa-miR2926	LOC_Os07g01340.1	gibberellin 2-beta-dioxygenase 7, putative, expressed
TCONS_00088492	lncRNA.2-FL	osa-miR2926	LOC_Os07g01410.1	peroxidase precursor, putative, expressed
TCONS_00088492	lncRNA.2-FL	osa-miR2926	LOC_Os07g09190.1	transketolase, putative, expressed
TCONS_00088492	lncRNA.2-FL	osa-miR2926	LOC_Os07g38440.1	uncharacterized 50.6 kDa protein in the 5region of gyrA and gyrB, putative, expressed
TCONS_00088492	lncRNA.2-FL	osa-miR2926	LOC_Os07g41580.1	histone-like transcription factor and archaeal histone, putative, expressed
TCONS_00088492	lncRNA.2-FL	osa-miR2926	LOC_Os08g03880.1	retrotransposon protein, putative, unclassified, expressed
TCONS_00088492	lncRNA.2-FL	osa-miR2926	LOC_Os08g07200.1	UDP-glucoronosyl/UDP-glucosyl transferase, putative, expressed
TCONS_00088492	lncRNA.2-FL	osa-miR2926	LOC_Os08g07740.1	histone-like transcription factor and archaeal histone, putative, expressed
TCONS_00088492	lncRNA.2-FL	osa-miR2926	LOC_Os08g16660.1	aspartic proteinase nepenthesin precursor, putative, expressed
TCONS_00088492	lncRNA.2-FL	osa-miR2926	LOC_Os08g20570.1	chloride channel protein, putative, expressed
TCONS_00088492	lncRNA.2-FL	osa-miR2926	LOC_Os08g20570.2	chloride channel protein, putative, expressed
TCONS_00088492	lncRNA.2-FL	osa-miR2926	LOC_Os08g36340.1	potassium transporter, putative, expressed
TCONS_00088492	lncRNA.2-FL	osa-miR2926	LOC_Os08g37740.1	retrotransposon protein, putative, unclassified, expressed
TCONS_00088492	lncRNA.2-FL	osa-miR2926	LOC_Os09g07700.1	expressed protein
TCONS_00088492	lncRNA.2-FL	osa-miR2926	LOC_Os09g16010.1	BURP domain containing protein, expressed
TCONS_00088492	lncRNA.2-FL	osa-miR2926	LOC_Os09g29210.1	purine permease, putative, expressed
TCONS_00088492	lncRNA.2-FL	osa-miR2926	LOC_Os09g29210.2	purine permease, putative, expressed
TCONS_00088492	lncRNA.2-FL	osa-miR2926	LOC_Os09g37180.1	transferase family protein, putative, expressed
TCONS_00088492	lncRNA.2-FL	osa-miR2926	LOC_Os10g07460.1	retrotransposon protein, putative, unclassified, expressed
TCONS_00088492	lncRNA.2-FL	osa-miR2926	LOC_Os10g12760.1	retrotransposon protein, putative, unclassified, expressed
TCONS_00088492	lncRNA.2-FL	osa-miR2926	LOC_Os10g35770.1	E2F-related protein, putative, expressed
TCONS_00088492	lncRNA.2-FL	osa-miR2926	LOC_Os10g35770.2	E2F-related protein, putative, expressed
TCONS_00088492	lncRNA.2-FL	osa-miR2926	LOC_Os10g35770.3	E2F-related protein, putative, expressed
TCONS_00088492	lncRNA.2-FL	osa-miR2926	LOC_Os10g38170.1	expressed protein
TCONS_00088492	lncRNA.2-FL	osa-miR2926	LOC_Os10g42490.1	homeobox and START domains containing protein, putative, expressed
TCONS_00088492	lncRNA.2-FL	osa-miR2926	LOC_Os10g42490.2	homeobox and START domains containing protein, putative, expressed
TCONS_00088492	lncRNA.2-FL	osa-miR2926	LOC_Os11g03940.1	retrotransposon protein, putative, Ty1-copia subclass, expressed
TCONS_00088492	lncRNA.2-FL	osa-miR2926	LOC_Os11g11320.1	retrotransposon protein, putative, unclassified, expressed
TCONS_00088492	lncRNA.2-FL	osa-miR2926	LOC_Os11g11790.1	NBS-LRR type disease resistance protein, putative, expressed
TCONS_00088492	lncRNA.2-FL	osa-miR2926	LOC_Os11g11830.1	retrotransposon protein, putative, unclassified, expressed
TCONS_00088492	lncRNA.2-FL	osa-miR2926	LOC_Os11g18660.1	expressed protein
TCONS_00088492	lncRNA.2-FL	osa-miR2926	LOC_Os11g35590.1	retrotransposon protein, putative, unclassified, expressed
TCONS_00088492	lncRNA.2-FL	osa-miR2926	LOC_Os11g47350.1	beta-D-xylosidase, putative, expressed
TCONS_00088492	lncRNA.2-FL	osa-miR2926	LOC_Os12g05550.1	sialyltransferase family domain containing protein, expressed
TCONS_00088492	lncRNA.2-FL	osa-miR2926	LOC_Os12g08770.1	photosystem I reaction center subunit N, chloroplast precursor, putative, expressed
TCONS_00088492	lncRNA.2-FL	osa-miR2926	LOC_Os12g13640.1	glycosyltransferase, putative, expressed
TCONS_00088492	lncRNA.2-FL	osa-miR2926	LOC_Os12g15530.1	retrotransposon protein, putative, unclassified, expressed
TCONS_00088492	lncRNA.2-FL	osa-miR2926	LOC_Os12g41490.1	cysteine-rich receptor-like protein kinase 8 precursor, putative, expressed
TCONS_00088492	lncRNA.2-FL	osa-miR2926	LOC_Os12g41570.1	expressed protein
TCONS_00088492	lncRNA.2-FL	osa-miR2926	LOC_Os12g41720.1	PLA IIIA/PLP7, putative, expressed
TCONS_00088492	lncRNA.2-FL	osa-miR2930	LOC_Os01g13330.1	expressed protein
TCONS_00088492	lncRNA.2-FL	osa-miR2930	LOC_Os01g16780.1	retrotransposon protein, putative, unclassified, expressed
TCONS_00088492	lncRNA.2-FL	osa-miR2930	LOC_Os01g17390.1	OsFBX5 - F-box domain containing protein, expressed
TCONS_00088492	lncRNA.2-FL	osa-miR2930	LOC_Os01g25590.1	retrotransposon protein, putative, unclassified, expressed
TCONS_00088492	lncRNA.2-FL	osa-miR2930	LOC_Os01g25900.1	retrotransposon protein, putative, unclassified, expressed
TCONS_00088492	lncRNA.2-FL	osa-miR2930	LOC_Os01g40800.1	retrotransposon protein, putative, unclassified, expressed
TCONS_00088492	lncRNA.2-FL	osa-miR2930	LOC_Os01g41480.1	retrotransposon protein, putative, Ty3-gypsy subclass, expressed
TCONS_00088492	lncRNA.2-FL	osa-miR2930	LOC_Os01g43890.1	OsSCP4 - Putative Serine Carboxypeptidase homologue, expressed
TCONS_00088492	lncRNA.2-FL	osa-miR2930	LOC_Os01g54350.1	protein kinase domain containing protein, expressed
TCONS_00088492	lncRNA.2-FL	osa-miR2930	LOC_Os01g56170.1	retrotransposon protein, putative, unclassified, expressed
TCONS_00088492	lncRNA.2-FL	osa-miR2930	LOC_Os01g56480.1	expressed protein
TCONS_00088492	lncRNA.2-FL	osa-miR2930	LOC_Os01g57740.1	expressed protein
TCONS_00088492	lncRNA.2-FL	osa-miR2930	LOC_Os01g60610.1	retrotransposon protein, putative, unclassified, expressed
TCONS_00088492	lncRNA.2-FL	osa-miR2930	LOC_Os02g01240.1	CPuORF11 - conserved peptide uORF-containing transcript, expressed
TCONS_00088492	lncRNA.2-FL	osa-miR2930	LOC_Os02g03740.1	pyridoxal biosynthesis protein PDX2, putative, expressed
TCONS_00088492	lncRNA.2-FL	osa-miR2930	LOC_Os02g07390.1	retrotransposon, putative, centromere-specific, expressed
TCONS_00088492	lncRNA.2-FL	osa-miR2930	LOC_Os02g07820.1	DUF581 domain containing protein, expressed
TCONS_00088492	lncRNA.2-FL	osa-miR2930	LOC_Os02g14680.1	UDP-glucoronosyl and UDP-glucosyl transferase domain containing protein, expressed
TCONS_00088492	lncRNA.2-FL	osa-miR2930	LOC_Os02g21770.1	expressed protein
TCONS_00088492	lncRNA.2-FL	osa-miR2930	LOC_Os02g26100.1	retrotransposon protein, putative, unclassified, expressed
TCONS_00088492	lncRNA.2-FL	osa-miR2930	LOC_Os02g30490.1	retrotransposon, putative, centromere-specific, expressed
TCONS_00088492	lncRNA.2-FL	osa-miR2930	LOC_Os02g35090.1	expressed protein
TCONS_00088492	lncRNA.2-FL	osa-miR2930	LOC_Os02g35860.1	expressed protein
TCONS_00088492	lncRNA.2-FL	osa-miR2930	LOC_Os02g38570.1	retrotransposon protein, putative, unclassified, expressed
TCONS_00088492	lncRNA.2-FL	osa-miR2930	LOC_Os02g38670.1	retrotransposon protein, putative, unclassified, expressed
TCONS_00088492	lncRNA.2-FL	osa-miR2930	LOC_Os02g43670.1	transferase family protein, putative, expressed
TCONS_00088492	lncRNA.2-FL	osa-miR2930	LOC_Os02g48150.1	expressed protein
TCONS_00088492	lncRNA.2-FL	osa-miR2930	LOC_Os02g49970.1	ZIM motif family protein, expressed
TCONS_00088492	lncRNA.2-FL	osa-miR2930	LOC_Os02g51530.1	retrotransposon protein, putative, unclassified, expressed
TCONS_00088492	lncRNA.2-FL	osa-miR2930	LOC_Os02g55910.1	monogalactosyldiacylglycerol synthase, putative, expressed
TCONS_00088492	lncRNA.2-FL	osa-miR2930	LOC_Os03g12860.1	homeobox associated leucine zipper, putative, expressed
TCONS_00088492	lncRNA.2-FL	osa-miR2930	LOC_Os03g18890.1	glycosyl transferase 8 domain containing protein, putative, expressed
TCONS_00088492	lncRNA.2-FL	osa-miR2930	LOC_Os03g19250.1	AMP-binding enzyme, putative, expressed
TCONS_00088492	lncRNA.2-FL	osa-miR2930	LOC_Os03g19770.1	glycine-rich cell wall protein, putative, expressed
TCONS_00088492	lncRNA.2-FL	osa-miR2930	LOC_Os03g19820.1	expressed protein
TCONS_00088492	lncRNA.2-FL	osa-miR2930	LOC_Os03g24120.1	retrotransposon protein, putative, unclassified, expressed
TCONS_00088492	lncRNA.2-FL	osa-miR2930	LOC_Os03g25869.1	amino acid permease family protein, putative, expressed
TCONS_00088492	lncRNA.2-FL	osa-miR2930	LOC_Os03g46120.1	OsFBX100 - F-box domain containing protein
TCONS_00088492	lncRNA.2-FL	osa-miR2930	LOC_Os03g51320.1	retrotransposon protein, putative, unclassified, expressed
TCONS_00088492	lncRNA.2-FL	osa-miR2930	LOC_Os03g54220.1	expressed protein
TCONS_00088492	lncRNA.2-FL	osa-miR2930	LOC_Os03g57470.1	retrotransposon protein, putative, unclassified, expressed
TCONS_00088492	lncRNA.2-FL	osa-miR2930	LOC_Os03g58700.1	vacuolar protein sorting-associated protein 35, putative, expressed
TCONS_00088492	lncRNA.2-FL	osa-miR2930	LOC_Os04g02410.1	expressed protein
TCONS_00088492	lncRNA.2-FL	osa-miR2930	LOC_Os04g03150.1	retrotransposon protein, putative, unclassified, expressed
TCONS_00088492	lncRNA.2-FL	osa-miR2930	LOC_Os04g13310.1	retrotransposon protein, putative, unclassified, expressed
TCONS_00088492	lncRNA.2-FL	osa-miR2930	LOC_Os04g20054.1	retrotransposon protein, putative, unclassified, expressed
TCONS_00088492	lncRNA.2-FL	osa-miR2930	LOC_Os04g30430.1	nuclear transport factor 2, putative, expressed
TCONS_00088492	lncRNA.2-FL	osa-miR2930	LOC_Os04g35320.1	retrotransposon protein, putative, unclassified, expressed
TCONS_00088492	lncRNA.2-FL	osa-miR2930	LOC_Os04g41920.1	protein FAM133, putative, expressed
TCONS_00088492	lncRNA.2-FL	osa-miR2930	LOC_Os04g46180.1	AGC_PVPK_like_kin82y.11 - ACG kinases include homologs to PKA, PKG and PKC, expressed
TCONS_00088492	lncRNA.2-FL	osa-miR2930	LOC_Os04g46180.2	AGC_PVPK_like_kin82y.11 - ACG kinases include homologs to PKA, PKG and PKC, expressed
TCONS_00088492	lncRNA.2-FL	osa-miR2930	LOC_Os04g47960.1	expressed protein
TCONS_00088492	lncRNA.2-FL	osa-miR2930	LOC_Os05g07860.1	uvrB/uvrC motif family protein, expressed
TCONS_00088492	lncRNA.2-FL	osa-miR2930	LOC_Os05g10530.1	retrotransposon protein, putative, unclassified, expressed
TCONS_00088492	lncRNA.2-FL	osa-miR2930	LOC_Os05g34080.1	retrotransposon protein, putative, unclassified, expressed
TCONS_00088492	lncRNA.2-FL	osa-miR2930	LOC_Os05g43640.1	retrotransposon, putative, centromere-specific, expressed
TCONS_00088492	lncRNA.2-FL	osa-miR2930	LOC_Os06g09640.1	retrotransposon protein, putative, unclassified, expressed
TCONS_00088492	lncRNA.2-FL	osa-miR2930	LOC_Os06g13030.1	OsLIM - LIM domain protein, putative actin-binding protein and transcription factor, expressed
TCONS_00088492	lncRNA.2-FL	osa-miR2930	LOC_Os06g13030.2	OsLIM - LIM domain protein, putative actin-binding protein and transcription factor, expressed
TCONS_00088492	lncRNA.2-FL	osa-miR2930	LOC_Os06g14780.1	expressed protein
TCONS_00088492	lncRNA.2-FL	osa-miR2930	LOC_Os06g14780.2	expressed protein
TCONS_00088492	lncRNA.2-FL	osa-miR2930	LOC_Os06g22200.1	expressed protein
TCONS_00088492	lncRNA.2-FL	osa-miR2930	LOC_Os06g29250.1	expressed protein
TCONS_00088492	lncRNA.2-FL	osa-miR2930	LOC_Os06g42200.1	retrotransposon protein, putative, unclassified, expressed
TCONS_00088492	lncRNA.2-FL	osa-miR2930	LOC_Os06g43450.1	retrotransposon protein, putative, unclassified, expressed
TCONS_00088492	lncRNA.2-FL	osa-miR2930	LOC_Os06g48790.1	expressed protein
TCONS_00088492	lncRNA.2-FL	osa-miR2930	LOC_Os07g09660.1	expressed protein
TCONS_00088492	lncRNA.2-FL	osa-miR2930	LOC_Os07g10060.1	retrotransposon protein, putative, unclassified, expressed
TCONS_00088492	lncRNA.2-FL	osa-miR2930	LOC_Os07g17070.1	expressed protein
TCONS_00088492	lncRNA.2-FL	osa-miR2930	LOC_Os07g28180.1	expressed protein
TCONS_00088492	lncRNA.2-FL	osa-miR2930	LOC_Os08g19340.1	expressed protein
TCONS_00088492	lncRNA.2-FL	osa-miR2930	LOC_Os08g19500.1	retrotransposon protein, putative, unclassified, expressed
TCONS_00088492	lncRNA.2-FL	osa-miR2930	LOC_Os08g24720.1	retrotransposon protein, putative, unclassified, expressed
TCONS_00088492	lncRNA.2-FL	osa-miR2930	LOC_Os08g42130.1	retrotransposon protein, putative, unclassified, expressed
TCONS_00088492	lncRNA.2-FL	osa-miR2930	LOC_Os09g04940.1	retrotransposon protein, putative, unclassified, expressed
TCONS_00088492	lncRNA.2-FL	osa-miR2930	LOC_Os09g09780.1	retrotransposon protein, putative, unclassified, expressed
TCONS_00088492	lncRNA.2-FL	osa-miR2930	LOC_Os09g11490.1	retrotransposon protein, putative, unclassified, expressed
TCONS_00088492	lncRNA.2-FL	osa-miR2930	LOC_Os09g12990.1	expressed protein
TCONS_00088492	lncRNA.2-FL	osa-miR2930	LOC_Os09g13690.1	retrotransposon protein, putative, unclassified, expressed
TCONS_00088492	lncRNA.2-FL	osa-miR2930	LOC_Os09g19300.1	retrotransposon protein, putative, unclassified, expressed
TCONS_00088492	lncRNA.2-FL	osa-miR2930	LOC_Os09g33910.1	CAMK_CAMK_like.39 - CAMK includes calcium/calmodulin depedent protein kinases, expressed
TCONS_00088492	lncRNA.2-FL	osa-miR2930	LOC_Os10g01700.1	expressed protein
TCONS_00088492	lncRNA.2-FL	osa-miR2930	LOC_Os10g02850.1	retrotransposon protein, putative, unclassified, expressed
TCONS_00088492	lncRNA.2-FL	osa-miR2930	LOC_Os10g06250.1	retrotransposon protein, putative, Ty3-gypsy subclass, expressed
TCONS_00088492	lncRNA.2-FL	osa-miR2930	LOC_Os10g12470.1	retrotransposon protein, putative, unclassified, expressed
TCONS_00088492	lncRNA.2-FL	osa-miR2930	LOC_Os10g24530.1	retrotransposon protein, putative, Ty3-gypsy subclass
TCONS_00088492	lncRNA.2-FL	osa-miR2930	LOC_Os11g12480.1	OsFBL54 - F-box domain and LRR containing protein, expressed
TCONS_00088492	lncRNA.2-FL	osa-miR2930	LOC_Os11g16830.1	retrotransposon protein, putative, Ty3-gypsy subclass, expressed
TCONS_00088492	lncRNA.2-FL	osa-miR2930	LOC_Os11g26080.1	transposon protein, putative, CACTA, En/Spm sub-class, expressed
TCONS_00088492	lncRNA.2-FL	osa-miR2930	LOC_Os11g28780.1	retrotransposon protein, putative, unclassified, expressed
TCONS_00088492	lncRNA.2-FL	osa-miR2930	LOC_Os11g35720.1	expressed protein
TCONS_00088492	lncRNA.2-FL	osa-miR2930	LOC_Os12g14550.1	expressed protein
TCONS_00088492	lncRNA.2-FL	osa-miR2930	LOC_Os12g15160.1	retrotransposon protein, putative, Ty3-gypsy subclass, expressed
TCONS_00088492	lncRNA.2-FL	osa-miR2930	LOC_Os12g16460.1	retrotransposon protein, putative, unclassified, expressed
TCONS_00088492	lncRNA.2-FL	osa-miR2930	LOC_Os12g28750.1	TPD1, putative, expressed
TCONS_00088492	lncRNA.2-FL	osa-miR2930	LOC_Os12g35680.1	expressed protein
TCONS_00088492	lncRNA.2-FL	osa-miR2930	LOC_Os12g40820.1	retrotransposon protein, putative, unclassified, expressed
TCONS_00088492	lncRNA.2-FL	osa-miR5818	-	-
TCONS_00088492	lncRNA.2-FL	osa-miR5819	-	-
TCONS_00110513	lncRNA.3-FL	osa-miR2275d	-	glutathione S-transferase
TCONS_00110513	lncRNA.3-FL	osa-miR5075	-	-
TCONS_00038460	lncRNA.1*	osa-miR5075	-	-
TCONS_00038460	lncRNA.1*	osa-miR169i-5p.2	-	-
TCONS_00038460	lncRNA.1*	osa-miR5075	-	-

## Sheet: IR.lncRNA.Target
Table S7. Prediction of the lncRNAs acting as miRNA target patterns in rice.
Target_Acc_lncRNA	Target_Acc_lncRNA Name	miRNA_Acc.	Target_Acc_gene	Function
TCONS_00003216	lncRNA.6-IR	osa-miR2877	-	-
TCONS_00015930	lncRNA.5-IR	osa-miR1858a	LOC_Os01g07490	RST1, putative, expressed
TCONS_00015930	lncRNA.5-IR	osa-miR1858a	LOC_Os01g08660	aquaporin protein, putative, expressed
TCONS_00015930	lncRNA.5-IR	osa-miR1858a	LOC_Os01g10580	B-box zinc finger family protein, putative, expressed
TCONS_00015930	lncRNA.5-IR	osa-miR1858a	LOC_Os01g14200	retrotransposon protein, putative, unclassified, expressed
TCONS_00015930	lncRNA.5-IR	osa-miR1858a	LOC_Os01g21650	plant protein of unknown function domain containing protein, expressed
TCONS_00015930	lncRNA.5-IR	osa-miR1858a	LOC_Os01g21850	protein transport protein-related, putative, expressed
TCONS_00015930	lncRNA.5-IR	osa-miR1858a	LOC_Os01g21850	protein transport protein-related, putative, expressed
TCONS_00015930	lncRNA.5-IR	osa-miR1858a	LOC_Os01g29740	expressed protein
TCONS_00015930	lncRNA.5-IR	osa-miR1858a	LOC_Os01g43040	amino acid transporter, putative, expressed
TCONS_00015930	lncRNA.5-IR	osa-miR1858a	LOC_Os01g43870	NLI interacting factor-like phosphatase, putative, expressed
TCONS_00015930	lncRNA.5-IR	osa-miR1858a	LOC_Os01g43870	NLI interacting factor-like phosphatase, putative, expressed
TCONS_00015930	lncRNA.5-IR	osa-miR1858a	LOC_Os01g43870	NLI interacting factor-like phosphatase, putative, expressed
TCONS_00015930	lncRNA.5-IR	osa-miR1858a	LOC_Os01g43870	NLI interacting factor-like phosphatase, putative, expressed
TCONS_00015930	lncRNA.5-IR	osa-miR1858a	LOC_Os01g43870	NLI interacting factor-like phosphatase, putative, expressed
TCONS_00015930	lncRNA.5-IR	osa-miR1858a	LOC_Os01g44040	CAS1 domain-containing protein 1 precursor, putative, expressed
TCONS_00015930	lncRNA.5-IR	osa-miR1858a	LOC_Os01g44040	CAS1 domain-containing protein 1 precursor, putative, expressed
TCONS_00015930	lncRNA.5-IR	osa-miR1858a	LOC_Os01g44040	CAS1 domain-containing protein 1 precursor, putative, expressed
TCONS_00015930	lncRNA.5-IR	osa-miR1858a	LOC_Os01g46420	expressed protein
TCONS_00015930	lncRNA.5-IR	osa-miR1858a	LOC_Os01g47490	Lg106, putative, expressed
TCONS_00015930	lncRNA.5-IR	osa-miR1858a	LOC_Os01g47490	Lg106, putative, expressed
TCONS_00015930	lncRNA.5-IR	osa-miR1858a	LOC_Os01g47490	Lg106, putative, expressed
TCONS_00015930	lncRNA.5-IR	osa-miR1858a	LOC_Os01g53800	glutamate carboxypeptidase 2, putative, expressed
TCONS_00015930	lncRNA.5-IR	osa-miR1858a	LOC_Os01g53810	peptidase, putative, expressed
TCONS_00015930	lncRNA.5-IR	osa-miR1858a	LOC_Os01g54010	peptidase, putative, expressed
TCONS_00015930	lncRNA.5-IR	osa-miR1858a	LOC_Os01g54350	protein kinase domain containing protein, expressed
TCONS_00015930	lncRNA.5-IR	osa-miR1858a	LOC_Os01g57720	expressed protein
TCONS_00015930	lncRNA.5-IR	osa-miR1858a	LOC_Os01g57720	expressed protein
TCONS_00015930	lncRNA.5-IR	osa-miR1858a	LOC_Os01g57720	expressed protein
TCONS_00015930	lncRNA.5-IR	osa-miR1858a	LOC_Os01g59630	exostosin family domain containing protein, expressed
TCONS_00015930	lncRNA.5-IR	osa-miR1858a	LOC_Os01g67240	formin-like protein 1 precursor, putative, expressed
TCONS_00015930	lncRNA.5-IR	osa-miR1858a	LOC_Os01g67960	GPI transamidase component PIG-S-related, putative, expressed
TCONS_00015930	lncRNA.5-IR	osa-miR1858a	LOC_Os01g68230	expressed protein
TCONS_00015930	lncRNA.5-IR	osa-miR1858a	LOC_Os01g69250	mitochondrial import receptor subunit TOM20, putative, expressed
TCONS_00015930	lncRNA.5-IR	osa-miR1858a	LOC_Os01g69250	mitochondrial import receptor subunit TOM20, putative, expressed
TCONS_00015930	lncRNA.5-IR	osa-miR1858a	LOC_Os01g69250	mitochondrial import receptor subunit TOM20, putative, expressed
TCONS_00015930	lncRNA.5-IR	osa-miR1858a	LOC_Os01g69250	mitochondrial import receptor subunit TOM20, putative, expressed
TCONS_00015930	lncRNA.5-IR	osa-miR1858a	LOC_Os01g69270	OsFBO2 - F-box and other domain containing protein, expressed
TCONS_00015930	lncRNA.5-IR	osa-miR1858a	LOC_Os02g03040	RNA recognition motif containing protein, expressed
TCONS_00015930	lncRNA.5-IR	osa-miR1858a	LOC_Os02g03040	RNA recognition motif containing protein, expressed
TCONS_00015930	lncRNA.5-IR	osa-miR1858a	LOC_Os02g03040	RNA recognition motif containing protein, expressed
TCONS_00015930	lncRNA.5-IR	osa-miR1858a	LOC_Os02g03040	RNA recognition motif containing protein, expressed
TCONS_00015930	lncRNA.5-IR	osa-miR1858a	LOC_Os02g08540	expressed protein
TCONS_00015930	lncRNA.5-IR	osa-miR1858a	LOC_Os02g20934	expressed protein
TCONS_00015930	lncRNA.5-IR	osa-miR1858a	LOC_Os02g37030	protein binding protein, putative, expressed
TCONS_00015930	lncRNA.5-IR	osa-miR1858a	LOC_Os02g37040	#N/A
TCONS_00015930	lncRNA.5-IR	osa-miR1858a	LOC_Os02g47210	amino acid permease family protein, putative, expressed
TCONS_00015930	lncRNA.5-IR	osa-miR1858a	LOC_Os02g50770	peroxidase precursor, putative, expressed
TCONS_00015930	lncRNA.5-IR	osa-miR1858a	LOC_Os02g53530	ZOS2-17 - C2H2 zinc finger protein, expressed
TCONS_00015930	lncRNA.5-IR	osa-miR1858a	LOC_Os02g54510	protein kinase domain containing protein, expressed
TCONS_00015930	lncRNA.5-IR	osa-miR1858a	LOC_Os02g57140	expressed protein
TCONS_00015930	lncRNA.5-IR	osa-miR1858a	LOC_Os02g57140	expressed protein
TCONS_00015930	lncRNA.5-IR	osa-miR1858a	LOC_Os03g07050	retrotransposon protein, putative, unclassified, expressed
TCONS_00015930	lncRNA.5-IR	osa-miR1858a	LOC_Os03g08390	expressed protein
TCONS_00015930	lncRNA.5-IR	osa-miR1858a	LOC_Os03g08690	expressed protein
TCONS_00015930	lncRNA.5-IR	osa-miR1858a	LOC_Os03g18900	retrotransposon protein, putative, Ty3-gypsy subclass, expressed
TCONS_00015930	lncRNA.5-IR	osa-miR1858a	LOC_Os03g20500	OsFBX82 - F-box domain containing protein, expressed
TCONS_00015930	lncRNA.5-IR	osa-miR1858a	LOC_Os03g22259	expressed protein
TCONS_00015930	lncRNA.5-IR	osa-miR1858a	LOC_Os03g22780	DVR, putative, expressed
TCONS_00015930	lncRNA.5-IR	osa-miR1858a	LOC_Os03g29930	expressed protein
TCONS_00015930	lncRNA.5-IR	osa-miR1858a	LOC_Os03g42040	HEAT repeat family protein, putative, expressed
TCONS_00015930	lncRNA.5-IR	osa-miR1858a	LOC_Os03g47300	expressed protein
TCONS_00015930	lncRNA.5-IR	osa-miR1858a	LOC_Os03g48280	expressed protein
TCONS_00015930	lncRNA.5-IR	osa-miR1858a	LOC_Os03g49420	HEAT repeat family protein, putative, expressed
TCONS_00015930	lncRNA.5-IR	osa-miR1858a	LOC_Os03g49420	HEAT repeat family protein, putative, expressed
TCONS_00015930	lncRNA.5-IR	osa-miR1858a	LOC_Os03g56060	CSLC9 - cellulose synthase-like family C, expressed
TCONS_00015930	lncRNA.5-IR	osa-miR1858a	LOC_Os03g56290	expressed protein
TCONS_00015930	lncRNA.5-IR	osa-miR1858a	LOC_Os03g57854	MBTB3 - Bric-a-Brac, Tramtrack, Broad Complex BTB domain with Meprin and TRAF Homology MATH domain, expressed
TCONS_00015930	lncRNA.5-IR	osa-miR1858a	LOC_Os03g57854	MBTB3 - Bric-a-Brac, Tramtrack, Broad Complex BTB domain with Meprin and TRAF Homology MATH domain, expressed
TCONS_00015930	lncRNA.5-IR	osa-miR1858a	LOC_Os03g59470	stage II sporulation protein E, putative, expressed
TCONS_00015930	lncRNA.5-IR	osa-miR1858a	LOC_Os04g01980	receptor protein kinase, putative, expressed
TCONS_00015930	lncRNA.5-IR	osa-miR1858a	LOC_Os04g08740	ethylene receptor, putative, expressed
TCONS_00015930	lncRNA.5-IR	osa-miR1858a	LOC_Os04g08740	ethylene receptor, putative, expressed
TCONS_00015930	lncRNA.5-IR	osa-miR1858a	LOC_Os04g10360	OsSub40 - Putative Subtilisin homologue, expressed
TCONS_00015930	lncRNA.5-IR	osa-miR1858a	LOC_Os04g10420	CW7, putative, expressed
TCONS_00015930	lncRNA.5-IR	osa-miR1858a	LOC_Os04g10420	CW7, putative, expressed
TCONS_00015930	lncRNA.5-IR	osa-miR1858a	LOC_Os04g11956	expressed protein
TCONS_00015930	lncRNA.5-IR	osa-miR1858a	LOC_Os04g32020	2-oxoglutarate dehydrogenase E1 component, mitochondrial precursor, putative, expressed
TCONS_00015930	lncRNA.5-IR	osa-miR1858a	LOC_Os04g32020	2-oxoglutarate dehydrogenase E1 component, mitochondrial precursor, putative, expressed
TCONS_00015930	lncRNA.5-IR	osa-miR1858a	LOC_Os04g32020	2-oxoglutarate dehydrogenase E1 component, mitochondrial precursor, putative, expressed
TCONS_00015930	lncRNA.5-IR	osa-miR1858a	LOC_Os04g32470	expressed protein
TCONS_00015930	lncRNA.5-IR	osa-miR1858a	LOC_Os04g33500	protein kinase, putative, expressed
TCONS_00015930	lncRNA.5-IR	osa-miR1858a	LOC_Os04g33500	protein kinase, putative, expressed
TCONS_00015930	lncRNA.5-IR	osa-miR1858a	LOC_Os04g33500	protein kinase, putative, expressed
TCONS_00015930	lncRNA.5-IR	osa-miR1858a	LOC_Os04g34230	RING-H2 finger protein, putative, expressed
TCONS_00015930	lncRNA.5-IR	osa-miR1858a	LOC_Os04g35080	protein kinase domain containing protein, expressed
TCONS_00015930	lncRNA.5-IR	osa-miR1858a	LOC_Os04g35880	retrotransposon protein, putative, unclassified, expressed
TCONS_00015930	lncRNA.5-IR	osa-miR1858a	LOC_Os04g39030	peptide transporter PTR2, putative, expressed
TCONS_00015930	lncRNA.5-IR	osa-miR1858a	LOC_Os04g39410	pentatricopeptide, putative, expressed
TCONS_00015930	lncRNA.5-IR	osa-miR1858a	LOC_Os04g41900	expressed protein
TCONS_00015930	lncRNA.5-IR	osa-miR1858a	LOC_Os04g42670	OsFBL19 - F-box domain and LRR containing protein, expressed
TCONS_00015930	lncRNA.5-IR	osa-miR1858a	LOC_Os04g48970	transposon protein, putative, unclassified, expressed
TCONS_00015930	lncRNA.5-IR	osa-miR1858a	LOC_Os04g58280	stem-specific protein TSJT1, putative, expressed
TCONS_00015930	lncRNA.5-IR	osa-miR1858a	LOC_Os04g58280	stem-specific protein TSJT1, putative, expressed
TCONS_00015930	lncRNA.5-IR	osa-miR1858a	LOC_Os05g01350	retrotransposon protein, putative, unclassified, expressed
TCONS_00015930	lncRNA.5-IR	osa-miR1858a	LOC_Os05g04630	retrotransposon protein, putative, SINE subclass, expressed
TCONS_00015930	lncRNA.5-IR	osa-miR1858a	LOC_Os05g04630	retrotransposon protein, putative, SINE subclass, expressed
TCONS_00015930	lncRNA.5-IR	osa-miR1858a	LOC_Os05g04630	retrotransposon protein, putative, SINE subclass, expressed
TCONS_00015930	lncRNA.5-IR	osa-miR1858a	LOC_Os05g04630	retrotransposon protein, putative, SINE subclass, expressed
TCONS_00015930	lncRNA.5-IR	osa-miR1858a	LOC_Os05g04630	retrotransposon protein, putative, SINE subclass, expressed
TCONS_00015930	lncRNA.5-IR	osa-miR1858a	LOC_Os05g04630	retrotransposon protein, putative, SINE subclass, expressed
TCONS_00015930	lncRNA.5-IR	osa-miR1858a	LOC_Os05g19040	prefoldin, putative, expressed
TCONS_00015930	lncRNA.5-IR	osa-miR1858a	LOC_Os05g23200	expressed protein
TCONS_00015930	lncRNA.5-IR	osa-miR1858a	LOC_Os05g34640	PHD finger protein, putative, expressed
TCONS_00015930	lncRNA.5-IR	osa-miR1858a	LOC_Os05g38780	expressed protein
TCONS_00015930	lncRNA.5-IR	osa-miR1858a	LOC_Os05g39070	NLI interacting factor-like phosphatase, putative, expressed
TCONS_00015930	lncRNA.5-IR	osa-miR1858a	LOC_Os05g43920	auxin response factor 14, putative, expressed
TCONS_00015930	lncRNA.5-IR	osa-miR1858a	LOC_Os05g47640	threonine synthase, chloroplast precursor, putative, expressed
TCONS_00015930	lncRNA.5-IR	osa-miR1858a	LOC_Os05g50650	ligA, putative, expressed
TCONS_00015930	lncRNA.5-IR	osa-miR1858a	LOC_Os05g50660	PX domain containing protein, putative, expressed
TCONS_00015930	lncRNA.5-IR	osa-miR1858a	LOC_Os06g06780	harpin-induced protein, putative, expressed
TCONS_00015930	lncRNA.5-IR	osa-miR1858a	LOC_Os06g07869	cytochrome b-c1 complex subunit 8, putative, expressed
TCONS_00015930	lncRNA.5-IR	osa-miR1858a	LOC_Os06g13810	pyrophosphate--fructose 6-phosphate 1-phosphotransferase subunit beta, putative, expressed
TCONS_00015930	lncRNA.5-IR	osa-miR1858a	LOC_Os06g13810	pyrophosphate--fructose 6-phosphate 1-phosphotransferase subunit beta, putative, expressed
TCONS_00015930	lncRNA.5-IR	osa-miR1858a	LOC_Os06g29430	cytidine and deoxycytidylate deaminase zinc-binding region family protein, expressed
TCONS_00015930	lncRNA.5-IR	osa-miR1858a	LOC_Os06g30130	cysteine-rich receptor-like protein kinase 10 precursor, putative, expressed
TCONS_00015930	lncRNA.5-IR	osa-miR1858a	LOC_Os06g30901	HEAT repeat family protein, putative, expressed
TCONS_00015930	lncRNA.5-IR	osa-miR1858a	LOC_Os06g33040	transposon protein, putative, unclassified, expressed
TCONS_00015930	lncRNA.5-IR	osa-miR1858a	LOC_Os06g33170	exocyst complex component 6, putative, expressed
TCONS_00015930	lncRNA.5-IR	osa-miR1858a	LOC_Os06g39060	glucan endo-1,3-beta-glucosidase precursor, putative, expressed
TCONS_00015930	lncRNA.5-IR	osa-miR1858a	LOC_Os06g40430	expressed protein
TCONS_00015930	lncRNA.5-IR	osa-miR1858a	LOC_Os06g44900	leaf senescence related protein, putative, expressed
TCONS_00015930	lncRNA.5-IR	osa-miR1858a	LOC_Os06g45090	expressed protein
TCONS_00015930	lncRNA.5-IR	osa-miR1858a	LOC_Os06g45580	RING-H2 finger protein, putative, expressed
TCONS_00015930	lncRNA.5-IR	osa-miR1858a	LOC_Os06g48150	expressed protein
TCONS_00015930	lncRNA.5-IR	osa-miR1858a	LOC_Os06g49880	B-box zinc finger family protein, putative, expressed
TCONS_00015930	lncRNA.5-IR	osa-miR1858a	LOC_Os06g49880	B-box zinc finger family protein, putative, expressed
TCONS_00015930	lncRNA.5-IR	osa-miR1858a	LOC_Os06g49890	coiled-coil domain-containing protein 90A, mitochondrial precursor, putative, expressed
TCONS_00015930	lncRNA.5-IR	osa-miR1858a	LOC_Os06g51220	HMG1/2, putative, expressed
TCONS_00015930	lncRNA.5-IR	osa-miR1858a	LOC_Os06g51220	HMG1/2, putative, expressed
TCONS_00015930	lncRNA.5-IR	osa-miR1858a	LOC_Os06g51220	HMG1/2, putative, expressed
TCONS_00015930	lncRNA.5-IR	osa-miR1858a	LOC_Os06g51220	HMG1/2, putative, expressed
TCONS_00015930	lncRNA.5-IR	osa-miR1858a	LOC_Os06g51220	HMG1/2, putative, expressed
TCONS_00015930	lncRNA.5-IR	osa-miR1858a	LOC_Os06g51220	HMG1/2, putative, expressed
TCONS_00015930	lncRNA.5-IR	osa-miR1858a	LOC_Os07g01214	transposon protein, putative, unclassified, expressed
TCONS_00015930	lncRNA.5-IR	osa-miR1858a	LOC_Os07g04840	PsbP, putative, expressed
TCONS_00015930	lncRNA.5-IR	osa-miR1858a	LOC_Os07g04840	PsbP, putative, expressed
TCONS_00015930	lncRNA.5-IR	osa-miR1858a	LOC_Os07g08140	heat stress transcription factor, putative, expressed
TCONS_00015930	lncRNA.5-IR	osa-miR1858a	LOC_Os07g12660	expressed protein
TCONS_00015930	lncRNA.5-IR	osa-miR1858a	LOC_Os07g13234	expressed protein
TCONS_00015930	lncRNA.5-IR	osa-miR1858a	LOC_Os07g19520	expressed protein
TCONS_00015930	lncRNA.5-IR	osa-miR1858a	LOC_Os07g23810	expressed protein
TCONS_00015930	lncRNA.5-IR	osa-miR1858a	LOC_Os07g23810	expressed protein
TCONS_00015930	lncRNA.5-IR	osa-miR1858a	LOC_Os07g23810	expressed protein
TCONS_00015930	lncRNA.5-IR	osa-miR1858a	LOC_Os07g23810	expressed protein
TCONS_00015930	lncRNA.5-IR	osa-miR1858a	LOC_Os07g26000	OsFBX235 - F-box domain containing protein, expressed
TCONS_00015930	lncRNA.5-IR	osa-miR1858a	LOC_Os07g42940	CAMK_CAMK_like.7 - CAMK includes calcium/calmodulin depedent protein kinases, expressed
TCONS_00015930	lncRNA.5-IR	osa-miR1858a	LOC_Os07g42940	CAMK_CAMK_like.7 - CAMK includes calcium/calmodulin depedent protein kinases, expressed
TCONS_00015930	lncRNA.5-IR	osa-miR1858a	LOC_Os07g42940	CAMK_CAMK_like.7 - CAMK includes calcium/calmodulin depedent protein kinases, expressed
TCONS_00015930	lncRNA.5-IR	osa-miR1858a	LOC_Os07g42940	CAMK_CAMK_like.7 - CAMK includes calcium/calmodulin depedent protein kinases, expressed
TCONS_00015930	lncRNA.5-IR	osa-miR1858a	LOC_Os07g42940	CAMK_CAMK_like.7 - CAMK includes calcium/calmodulin depedent protein kinases, expressed
TCONS_00015930	lncRNA.5-IR	osa-miR1858a	LOC_Os07g42940	CAMK_CAMK_like.7 - CAMK includes calcium/calmodulin depedent protein kinases, expressed
TCONS_00015930	lncRNA.5-IR	osa-miR1858a	LOC_Os07g42940	CAMK_CAMK_like.7 - CAMK includes calcium/calmodulin depedent protein kinases, expressed
TCONS_00015930	lncRNA.5-IR	osa-miR1858a	LOC_Os07g46240	choline transporter-related, putative, expressed
TCONS_00015930	lncRNA.5-IR	osa-miR1858a	LOC_Os08g02150	a_IG002N01.7, putative, expressed
TCONS_00015930	lncRNA.5-IR	osa-miR1858a	LOC_Os08g03650	BTBN17 - Bric-a-Brac, Tramtrack, Broad Complex BTB domain with non-phototropic hypocotyl 3 NPH3 and coiled-coil domains, expressed
TCONS_00015930	lncRNA.5-IR	osa-miR1858a	LOC_Os08g09520	transposon protein, putative, unclassified, expressed
TCONS_00015930	lncRNA.5-IR	osa-miR1858a	LOC_Os08g23730	class I glutamine amidotransferase, putative, expressed
TCONS_00015930	lncRNA.5-IR	osa-miR1858a	LOC_Os08g30350	#N/A
TCONS_00015930	lncRNA.5-IR	osa-miR1858a	LOC_Os08g30554	expressed protein
TCONS_00015930	lncRNA.5-IR	osa-miR1858a	LOC_Os08g31510	DUF581 domain containing protein, expressed
TCONS_00015930	lncRNA.5-IR	osa-miR1858a	LOC_Os08g34790	AMP-binding domain containing protein, expressed
TCONS_00015930	lncRNA.5-IR	osa-miR1858a	LOC_Os08g35870	OsFBL48 - F-box domain and LRR containing protein, expressed
TCONS_00015930	lncRNA.5-IR	osa-miR1858a	LOC_Os08g40450	uvrB/uvrC motif family protein, expressed
TCONS_00015930	lncRNA.5-IR	osa-miR1858a	LOC_Os08g41370	amino acid permease family protein, putative, expressed
TCONS_00015930	lncRNA.5-IR	osa-miR1858a	LOC_Os08g41440	UDP-glucuronate 4-epimerase, putative, expressed
TCONS_00015930	lncRNA.5-IR	osa-miR1858a	LOC_Os08g42420	expressed protein
TCONS_00015930	lncRNA.5-IR	osa-miR1858a	LOC_Os08g42420	expressed protein
TCONS_00015930	lncRNA.5-IR	osa-miR1858a	LOC_Os08g42420	expressed protein
TCONS_00015930	lncRNA.5-IR	osa-miR1858a	LOC_Os08g42420	expressed protein
TCONS_00015930	lncRNA.5-IR	osa-miR1858a	LOC_Os09g04670	DAG protein, chloroplast precursor, putative, expressed
TCONS_00015930	lncRNA.5-IR	osa-miR1858a	LOC_Os09g08580	expressed protein
TCONS_00015930	lncRNA.5-IR	osa-miR1858a	LOC_Os09g20850	expressed protein
TCONS_00015930	lncRNA.5-IR	osa-miR1858a	LOC_Os09g29430	citrate transporter, putative, expressed
TCONS_00015930	lncRNA.5-IR	osa-miR1858a	LOC_Os09g34170	expressed protein
TCONS_00015930	lncRNA.5-IR	osa-miR1858a	LOC_Os10g15164	expressed protein
TCONS_00015930	lncRNA.5-IR	osa-miR1858a	LOC_Os10g27174	40S ribosomal protein S28, putative, expressed
TCONS_00015930	lncRNA.5-IR	osa-miR1858a	LOC_Os10g29240	expressed protein
TCONS_00015930	lncRNA.5-IR	osa-miR1858a	LOC_Os10g35880	retrotransposon protein, putative, unclassified, expressed
TCONS_00015930	lncRNA.5-IR	osa-miR1858a	LOC_Os10g38930	shikimate/quinate 5-dehydrogenase, putative, expressed
TCONS_00015930	lncRNA.5-IR	osa-miR1858a	LOC_Os10g40680	expressed protein
TCONS_00015930	lncRNA.5-IR	osa-miR1858a	LOC_Os10g41250	glycoprotein, putative, expressed
TCONS_00015930	lncRNA.5-IR	osa-miR1858a	LOC_Os10g42410	zinc-binding protein, putative, expressed
TCONS_00015930	lncRNA.5-IR	osa-miR1858a	LOC_Os10g42760	PPR repeat domain containing protein, putative, expressed
TCONS_00015930	lncRNA.5-IR	osa-miR1858a	LOC_Os11g11610	expressed protein
TCONS_00015930	lncRNA.5-IR	osa-miR1858a	LOC_Os11g12290	proteophosphoglycan, putative, expressed
TCONS_00015930	lncRNA.5-IR	osa-miR1858a	LOC_Os11g18044	peptide transporter PTR2, putative, expressed
TCONS_00015930	lncRNA.5-IR	osa-miR1858a	LOC_Os11g19149	expressed protein
TCONS_00015930	lncRNA.5-IR	osa-miR1858a	LOC_Os11g19149	expressed protein
TCONS_00015930	lncRNA.5-IR	osa-miR1858a	LOC_Os11g20179	expressed protein
TCONS_00015930	lncRNA.5-IR	osa-miR1858a	LOC_Os11g30520	expressed protein
TCONS_00015930	lncRNA.5-IR	osa-miR1858a	LOC_Os11g32950	expressed protein
TCONS_00015930	lncRNA.5-IR	osa-miR1858a	LOC_Os11g42300	OsFBX434 - F-box domain containing protein, expressed
TCONS_00015930	lncRNA.5-IR	osa-miR1858a	LOC_Os12g01210	HCF152, putative, expressed
TCONS_00015930	lncRNA.5-IR	osa-miR1858a	LOC_Os12g07640	MYB family transcription factor, putative, expressed
TCONS_00015930	lncRNA.5-IR	osa-miR1858a	LOC_Os12g12664	expressed protein
TCONS_00015930	lncRNA.5-IR	osa-miR1858a	LOC_Os12g12664	expressed protein
TCONS_00015930	lncRNA.5-IR	osa-miR1858a	LOC_Os12g16290	isoflavone reductase, putative, expressed
TCONS_00015930	lncRNA.5-IR	osa-miR1858a	LOC_Os12g25680	Papain family cysteine protease domain containing protein, expressed
TCONS_00015930	lncRNA.5-IR	osa-miR1858a	LOC_Os12g33939	#N/A
TCONS_00015930	lncRNA.5-IR	osa-miR1858a	LOC_Os12g34079	#N/A
TCONS_00015930	lncRNA.5-IR	osa-miR1858a	LOC_Os12g34080	#N/A
TCONS_00015930	lncRNA.5-IR	osa-miR1858a	LOC_Os12g34149	#N/A
TCONS_00015930	lncRNA.5-IR	osa-miR1858a	LOC_Os12g35680	expressed protein
TCONS_00015930	lncRNA.5-IR	osa-miR1858a	LOC_Os12g36060	expressed protein
TCONS_00015930	lncRNA.5-IR	osa-miR1858a	LOC_Os12g42420	DNA binding protein, putative, expressed
TCONS_00015930	lncRNA.5-IR	osa-miR1858b	LOC_Os01g07490	RST1, putative, expressed
TCONS_00015930	lncRNA.5-IR	osa-miR1858b	LOC_Os01g08660	aquaporin protein, putative, expressed
TCONS_00015930	lncRNA.5-IR	osa-miR1858b	LOC_Os01g10580	B-box zinc finger family protein, putative, expressed
TCONS_00015930	lncRNA.5-IR	osa-miR1858b	LOC_Os01g14200	retrotransposon protein, putative, unclassified, expressed
TCONS_00015930	lncRNA.5-IR	osa-miR1858b	LOC_Os01g21650	plant protein of unknown function domain containing protein, expressed
TCONS_00015930	lncRNA.5-IR	osa-miR1858b	LOC_Os01g21850	protein transport protein-related, putative, expressed
TCONS_00015930	lncRNA.5-IR	osa-miR1858b	LOC_Os01g21850	protein transport protein-related, putative, expressed
TCONS_00015930	lncRNA.5-IR	osa-miR1858b	LOC_Os01g29740	expressed protein
TCONS_00015930	lncRNA.5-IR	osa-miR1858b	LOC_Os01g43040	amino acid transporter, putative, expressed
TCONS_00015930	lncRNA.5-IR	osa-miR1858b	LOC_Os01g43870	NLI interacting factor-like phosphatase, putative, expressed
TCONS_00015930	lncRNA.5-IR	osa-miR1858b	LOC_Os01g43870	NLI interacting factor-like phosphatase, putative, expressed
TCONS_00015930	lncRNA.5-IR	osa-miR1858b	LOC_Os01g43870	NLI interacting factor-like phosphatase, putative, expressed
TCONS_00015930	lncRNA.5-IR	osa-miR1858b	LOC_Os01g43870	NLI interacting factor-like phosphatase, putative, expressed
TCONS_00015930	lncRNA.5-IR	osa-miR1858b	LOC_Os01g43870	NLI interacting factor-like phosphatase, putative, expressed
TCONS_00015930	lncRNA.5-IR	osa-miR1858b	LOC_Os01g44040	CAS1 domain-containing protein 1 precursor, putative, expressed
TCONS_00015930	lncRNA.5-IR	osa-miR1858b	LOC_Os01g44040	CAS1 domain-containing protein 1 precursor, putative, expressed
TCONS_00015930	lncRNA.5-IR	osa-miR1858b	LOC_Os01g44040	CAS1 domain-containing protein 1 precursor, putative, expressed
TCONS_00015930	lncRNA.5-IR	osa-miR1858b	LOC_Os01g46420	expressed protein
TCONS_00015930	lncRNA.5-IR	osa-miR1858b	LOC_Os01g47490	Lg106, putative, expressed
TCONS_00015930	lncRNA.5-IR	osa-miR1858b	LOC_Os01g47490	Lg106, putative, expressed
TCONS_00015930	lncRNA.5-IR	osa-miR1858b	LOC_Os01g47490	Lg106, putative, expressed
TCONS_00015930	lncRNA.5-IR	osa-miR1858b	LOC_Os01g53800	glutamate carboxypeptidase 2, putative, expressed
TCONS_00015930	lncRNA.5-IR	osa-miR1858b	LOC_Os01g53810	peptidase, putative, expressed
TCONS_00015930	lncRNA.5-IR	osa-miR1858b	LOC_Os01g54010	peptidase, putative, expressed
TCONS_00015930	lncRNA.5-IR	osa-miR1858b	LOC_Os01g54350	protein kinase domain containing protein, expressed
TCONS_00015930	lncRNA.5-IR	osa-miR1858b	LOC_Os01g57720	expressed protein
TCONS_00015930	lncRNA.5-IR	osa-miR1858b	LOC_Os01g57720	expressed protein
TCONS_00015930	lncRNA.5-IR	osa-miR1858b	LOC_Os01g57720	expressed protein
TCONS_00015930	lncRNA.5-IR	osa-miR1858b	LOC_Os01g59630	exostosin family domain containing protein, expressed
TCONS_00015930	lncRNA.5-IR	osa-miR1858b	LOC_Os01g67240	formin-like protein 1 precursor, putative, expressed
TCONS_00015930	lncRNA.5-IR	osa-miR1858b	LOC_Os01g67960	GPI transamidase component PIG-S-related, putative, expressed
TCONS_00015930	lncRNA.5-IR	osa-miR1858b	LOC_Os01g68230	expressed protein
TCONS_00015930	lncRNA.5-IR	osa-miR1858b	LOC_Os01g69250	mitochondrial import receptor subunit TOM20, putative, expressed
TCONS_00015930	lncRNA.5-IR	osa-miR1858b	LOC_Os01g69250	mitochondrial import receptor subunit TOM20, putative, expressed
TCONS_00015930	lncRNA.5-IR	osa-miR1858b	LOC_Os01g69250	mitochondrial import receptor subunit TOM20, putative, expressed
TCONS_00015930	lncRNA.5-IR	osa-miR1858b	LOC_Os01g69250	mitochondrial import receptor subunit TOM20, putative, expressed
TCONS_00015930	lncRNA.5-IR	osa-miR1858b	LOC_Os01g69270	OsFBO2 - F-box and other domain containing protein, expressed
TCONS_00015930	lncRNA.5-IR	osa-miR1858b	LOC_Os02g03040	RNA recognition motif containing protein, expressed
TCONS_00015930	lncRNA.5-IR	osa-miR1858b	LOC_Os02g03040	RNA recognition motif containing protein, expressed
TCONS_00015930	lncRNA.5-IR	osa-miR1858b	LOC_Os02g03040	RNA recognition motif containing protein, expressed
TCONS_00015930	lncRNA.5-IR	osa-miR1858b	LOC_Os02g03040	RNA recognition motif containing protein, expressed
TCONS_00015930	lncRNA.5-IR	osa-miR1858b	LOC_Os02g08540	expressed protein
TCONS_00015930	lncRNA.5-IR	osa-miR1858b	LOC_Os02g20934	expressed protein
TCONS_00015930	lncRNA.5-IR	osa-miR1858b	LOC_Os02g37030	protein binding protein, putative, expressed
TCONS_00015930	lncRNA.5-IR	osa-miR1858b	LOC_Os02g37040	#N/A
TCONS_00015930	lncRNA.5-IR	osa-miR1858b	LOC_Os02g47210	amino acid permease family protein, putative, expressed
TCONS_00015930	lncRNA.5-IR	osa-miR1858b	LOC_Os02g50770	peroxidase precursor, putative, expressed
TCONS_00015930	lncRNA.5-IR	osa-miR1858b	LOC_Os02g53530	ZOS2-17 - C2H2 zinc finger protein, expressed
TCONS_00015930	lncRNA.5-IR	osa-miR1858b	LOC_Os02g54510	protein kinase domain containing protein, expressed
TCONS_00015930	lncRNA.5-IR	osa-miR1858b	LOC_Os02g57140	expressed protein
TCONS_00015930	lncRNA.5-IR	osa-miR1858b	LOC_Os02g57140	expressed protein
TCONS_00015930	lncRNA.5-IR	osa-miR1858b	LOC_Os03g07050	retrotransposon protein, putative, unclassified, expressed
TCONS_00015930	lncRNA.5-IR	osa-miR1858b	LOC_Os03g08390	expressed protein
TCONS_00015930	lncRNA.5-IR	osa-miR1858b	LOC_Os03g08690	expressed protein
TCONS_00015930	lncRNA.5-IR	osa-miR1858b	LOC_Os03g18900	retrotransposon protein, putative, Ty3-gypsy subclass, expressed
TCONS_00015930	lncRNA.5-IR	osa-miR1858b	LOC_Os03g20500	OsFBX82 - F-box domain containing protein, expressed
TCONS_00015930	lncRNA.5-IR	osa-miR1858b	LOC_Os03g22259	expressed protein
TCONS_00015930	lncRNA.5-IR	osa-miR1858b	LOC_Os03g22780	DVR, putative, expressed
TCONS_00015930	lncRNA.5-IR	osa-miR1858b	LOC_Os03g29930	expressed protein
TCONS_00015930	lncRNA.5-IR	osa-miR1858b	LOC_Os03g42040	HEAT repeat family protein, putative, expressed
TCONS_00015930	lncRNA.5-IR	osa-miR1858b	LOC_Os03g47300	expressed protein
TCONS_00015930	lncRNA.5-IR	osa-miR1858b	LOC_Os03g48280	expressed protein
TCONS_00015930	lncRNA.5-IR	osa-miR1858b	LOC_Os03g49420	HEAT repeat family protein, putative, expressed
TCONS_00015930	lncRNA.5-IR	osa-miR1858b	LOC_Os03g49420	HEAT repeat family protein, putative, expressed
TCONS_00015930	lncRNA.5-IR	osa-miR1858b	LOC_Os03g56060	CSLC9 - cellulose synthase-like family C, expressed
TCONS_00015930	lncRNA.5-IR	osa-miR1858b	LOC_Os03g56290	expressed protein
TCONS_00015930	lncRNA.5-IR	osa-miR1858b	LOC_Os03g57854	MBTB3 - Bric-a-Brac, Tramtrack, Broad Complex BTB domain with Meprin and TRAF Homology MATH domain, expressed
TCONS_00015930	lncRNA.5-IR	osa-miR1858b	LOC_Os03g57854	MBTB3 - Bric-a-Brac, Tramtrack, Broad Complex BTB domain with Meprin and TRAF Homology MATH domain, expressed
TCONS_00015930	lncRNA.5-IR	osa-miR1858b	LOC_Os03g59470	stage II sporulation protein E, putative, expressed
TCONS_00015930	lncRNA.5-IR	osa-miR1858b	LOC_Os04g01980	receptor protein kinase, putative, expressed
TCONS_00015930	lncRNA.5-IR	osa-miR1858b	LOC_Os04g08740	ethylene receptor, putative, expressed
TCONS_00015930	lncRNA.5-IR	osa-miR1858b	LOC_Os04g08740	ethylene receptor, putative, expressed
TCONS_00015930	lncRNA.5-IR	osa-miR1858b	LOC_Os04g10360	OsSub40 - Putative Subtilisin homologue, expressed
TCONS_00015930	lncRNA.5-IR	osa-miR1858b	LOC_Os04g10420	CW7, putative, expressed
TCONS_00015930	lncRNA.5-IR	osa-miR1858b	LOC_Os04g10420	CW7, putative, expressed
TCONS_00015930	lncRNA.5-IR	osa-miR1858b	LOC_Os04g11956	expressed protein
TCONS_00015930	lncRNA.5-IR	osa-miR1858b	LOC_Os04g32020	2-oxoglutarate dehydrogenase E1 component, mitochondrial precursor, putative, expressed
TCONS_00015930	lncRNA.5-IR	osa-miR1858b	LOC_Os04g32020	2-oxoglutarate dehydrogenase E1 component, mitochondrial precursor, putative, expressed
TCONS_00015930	lncRNA.5-IR	osa-miR1858b	LOC_Os04g32020	2-oxoglutarate dehydrogenase E1 component, mitochondrial precursor, putative, expressed
TCONS_00015930	lncRNA.5-IR	osa-miR1858b	LOC_Os04g32470	expressed protein
TCONS_00015930	lncRNA.5-IR	osa-miR1858b	LOC_Os04g33500	protein kinase, putative, expressed
TCONS_00015930	lncRNA.5-IR	osa-miR1858b	LOC_Os04g33500	protein kinase, putative, expressed
TCONS_00015930	lncRNA.5-IR	osa-miR1858b	LOC_Os04g33500	protein kinase, putative, expressed
TCONS_00015930	lncRNA.5-IR	osa-miR1858b	LOC_Os04g34230	RING-H2 finger protein, putative, expressed
TCONS_00015930	lncRNA.5-IR	osa-miR1858b	LOC_Os04g35080	protein kinase domain containing protein, expressed
TCONS_00015930	lncRNA.5-IR	osa-miR1858b	LOC_Os04g35880	retrotransposon protein, putative, unclassified, expressed
TCONS_00015930	lncRNA.5-IR	osa-miR1858b	LOC_Os04g39030	peptide transporter PTR2, putative, expressed
TCONS_00015930	lncRNA.5-IR	osa-miR1858b	LOC_Os04g39410	pentatricopeptide, putative, expressed
TCONS_00015930	lncRNA.5-IR	osa-miR1858b	LOC_Os04g41900	expressed protein
TCONS_00015930	lncRNA.5-IR	osa-miR1858b	LOC_Os04g42670	OsFBL19 - F-box domain and LRR containing protein, expressed
TCONS_00015930	lncRNA.5-IR	osa-miR1858b	LOC_Os04g48970	transposon protein, putative, unclassified, expressed
TCONS_00015930	lncRNA.5-IR	osa-miR1858b	LOC_Os04g58280	stem-specific protein TSJT1, putative, expressed
TCONS_00015930	lncRNA.5-IR	osa-miR1858b	LOC_Os04g58280	stem-specific protein TSJT1, putative, expressed
TCONS_00015930	lncRNA.5-IR	osa-miR1858b	LOC_Os05g01350	retrotransposon protein, putative, unclassified, expressed
TCONS_00015930	lncRNA.5-IR	osa-miR1858b	LOC_Os05g04630	retrotransposon protein, putative, SINE subclass, expressed
TCONS_00015930	lncRNA.5-IR	osa-miR1858b	LOC_Os05g04630	retrotransposon protein, putative, SINE subclass, expressed
TCONS_00015930	lncRNA.5-IR	osa-miR1858b	LOC_Os05g04630	retrotransposon protein, putative, SINE subclass, expressed
TCONS_00015930	lncRNA.5-IR	osa-miR1858b	LOC_Os05g04630	retrotransposon protein, putative, SINE subclass, expressed
TCONS_00015930	lncRNA.5-IR	osa-miR1858b	LOC_Os05g04630	retrotransposon protein, putative, SINE subclass, expressed
TCONS_00015930	lncRNA.5-IR	osa-miR1858b	LOC_Os05g04630	retrotransposon protein, putative, SINE subclass, expressed
TCONS_00015930	lncRNA.5-IR	osa-miR1858b	LOC_Os05g19040	prefoldin, putative, expressed
TCONS_00015930	lncRNA.5-IR	osa-miR1858b	LOC_Os05g23200	expressed protein
TCONS_00015930	lncRNA.5-IR	osa-miR1858b	LOC_Os05g34640	PHD finger protein, putative, expressed
TCONS_00015930	lncRNA.5-IR	osa-miR1858b	LOC_Os05g38780	expressed protein
TCONS_00015930	lncRNA.5-IR	osa-miR1858b	LOC_Os05g39070	NLI interacting factor-like phosphatase, putative, expressed
TCONS_00015930	lncRNA.5-IR	osa-miR1858b	LOC_Os05g43920	auxin response factor 14, putative, expressed
TCONS_00015930	lncRNA.5-IR	osa-miR1858b	LOC_Os05g47640	threonine synthase, chloroplast precursor, putative, expressed
TCONS_00015930	lncRNA.5-IR	osa-miR1858b	LOC_Os05g50650	ligA, putative, expressed
TCONS_00015930	lncRNA.5-IR	osa-miR1858b	LOC_Os05g50660	PX domain containing protein, putative, expressed
TCONS_00015930	lncRNA.5-IR	osa-miR1858b	LOC_Os06g06780	harpin-induced protein, putative, expressed
TCONS_00015930	lncRNA.5-IR	osa-miR1858b	LOC_Os06g07869	cytochrome b-c1 complex subunit 8, putative, expressed
TCONS_00015930	lncRNA.5-IR	osa-miR1858b	LOC_Os06g13810	pyrophosphate--fructose 6-phosphate 1-phosphotransferase subunit beta, putative, expressed
TCONS_00015930	lncRNA.5-IR	osa-miR1858b	LOC_Os06g13810	pyrophosphate--fructose 6-phosphate 1-phosphotransferase subunit beta, putative, expressed
TCONS_00015930	lncRNA.5-IR	osa-miR1858b	LOC_Os06g29430	cytidine and deoxycytidylate deaminase zinc-binding region family protein, expressed
TCONS_00015930	lncRNA.5-IR	osa-miR1858b	LOC_Os06g30130	cysteine-rich receptor-like protein kinase 10 precursor, putative, expressed
TCONS_00015930	lncRNA.5-IR	osa-miR1858b	LOC_Os06g30901	HEAT repeat family protein, putative, expressed
TCONS_00015930	lncRNA.5-IR	osa-miR1858b	LOC_Os06g33040	transposon protein, putative, unclassified, expressed
TCONS_00015930	lncRNA.5-IR	osa-miR1858b	LOC_Os06g33170	exocyst complex component 6, putative, expressed
TCONS_00015930	lncRNA.5-IR	osa-miR1858b	LOC_Os06g39060	glucan endo-1,3-beta-glucosidase precursor, putative, expressed
TCONS_00015930	lncRNA.5-IR	osa-miR1858b	LOC_Os06g40430	expressed protein
TCONS_00015930	lncRNA.5-IR	osa-miR1858b	LOC_Os06g44900	leaf senescence related protein, putative, expressed
TCONS_00015930	lncRNA.5-IR	osa-miR1858b	LOC_Os06g45090	expressed protein
TCONS_00015930	lncRNA.5-IR	osa-miR1858b	LOC_Os06g45580	RING-H2 finger protein, putative, expressed
TCONS_00015930	lncRNA.5-IR	osa-miR1858b	LOC_Os06g48150	expressed protein
TCONS_00015930	lncRNA.5-IR	osa-miR1858b	LOC_Os06g49880	B-box zinc finger family protein, putative, expressed
TCONS_00015930	lncRNA.5-IR	osa-miR1858b	LOC_Os06g49880	B-box zinc finger family protein, putative, expressed
TCONS_00015930	lncRNA.5-IR	osa-miR1858b	LOC_Os06g49890	coiled-coil domain-containing protein 90A, mitochondrial precursor, putative, expressed
TCONS_00015930	lncRNA.5-IR	osa-miR1858b	LOC_Os06g51220	HMG1/2, putative, expressed
TCONS_00015930	lncRNA.5-IR	osa-miR1858b	LOC_Os06g51220	HMG1/2, putative, expressed
TCONS_00015930	lncRNA.5-IR	osa-miR1858b	LOC_Os06g51220	HMG1/2, putative, expressed
TCONS_00015930	lncRNA.5-IR	osa-miR1858b	LOC_Os06g51220	HMG1/2, putative, expressed
TCONS_00015930	lncRNA.5-IR	osa-miR1858b	LOC_Os06g51220	HMG1/2, putative, expressed
TCONS_00015930	lncRNA.5-IR	osa-miR1858b	LOC_Os06g51220	HMG1/2, putative, expressed
TCONS_00015930	lncRNA.5-IR	osa-miR1858b	LOC_Os07g01214	transposon protein, putative, unclassified, expressed
TCONS_00015930	lncRNA.5-IR	osa-miR1858b	LOC_Os07g04840	PsbP, putative, expressed
TCONS_00015930	lncRNA.5-IR	osa-miR1858b	LOC_Os07g04840	PsbP, putative, expressed
TCONS_00015930	lncRNA.5-IR	osa-miR1858b	LOC_Os07g08140	heat stress transcription factor, putative, expressed
TCONS_00015930	lncRNA.5-IR	osa-miR1858b	LOC_Os07g12660	expressed protein
TCONS_00015930	lncRNA.5-IR	osa-miR1858b	LOC_Os07g13234	expressed protein
TCONS_00015930	lncRNA.5-IR	osa-miR1858b	LOC_Os07g19520	expressed protein
TCONS_00015930	lncRNA.5-IR	osa-miR1858b	LOC_Os07g23810	expressed protein
TCONS_00015930	lncRNA.5-IR	osa-miR1858b	LOC_Os07g23810	expressed protein
TCONS_00015930	lncRNA.5-IR	osa-miR1858b	LOC_Os07g23810	expressed protein
TCONS_00015930	lncRNA.5-IR	osa-miR1858b	LOC_Os07g23810	expressed protein
TCONS_00015930	lncRNA.5-IR	osa-miR1858b	LOC_Os07g26000	OsFBX235 - F-box domain containing protein, expressed
TCONS_00015930	lncRNA.5-IR	osa-miR1858b	LOC_Os07g42940	CAMK_CAMK_like.7 - CAMK includes calcium/calmodulin depedent protein kinases, expressed
TCONS_00015930	lncRNA.5-IR	osa-miR1858b	LOC_Os07g42940	CAMK_CAMK_like.7 - CAMK includes calcium/calmodulin depedent protein kinases, expressed
TCONS_00015930	lncRNA.5-IR	osa-miR1858b	LOC_Os07g42940	CAMK_CAMK_like.7 - CAMK includes calcium/calmodulin depedent protein kinases, expressed
TCONS_00015930	lncRNA.5-IR	osa-miR1858b	LOC_Os07g42940	CAMK_CAMK_like.7 - CAMK includes calcium/calmodulin depedent protein kinases, expressed
TCONS_00015930	lncRNA.5-IR	osa-miR1858b	LOC_Os07g42940	CAMK_CAMK_like.7 - CAMK includes calcium/calmodulin depedent protein kinases, expressed
TCONS_00015930	lncRNA.5-IR	osa-miR1858b	LOC_Os07g42940	CAMK_CAMK_like.7 - CAMK includes calcium/calmodulin depedent protein kinases, expressed
TCONS_00015930	lncRNA.5-IR	osa-miR1858b	LOC_Os07g42940	CAMK_CAMK_like.7 - CAMK includes calcium/calmodulin depedent protein kinases, expressed
TCONS_00015930	lncRNA.5-IR	osa-miR1858b	LOC_Os07g46240	choline transporter-related, putative, expressed
TCONS_00015930	lncRNA.5-IR	osa-miR1858b	LOC_Os08g02150	a_IG002N01.7, putative, expressed
TCONS_00015930	lncRNA.5-IR	osa-miR1858b	LOC_Os08g03650	BTBN17 - Bric-a-Brac, Tramtrack, Broad Complex BTB domain with non-phototropic hypocotyl 3 NPH3 and coiled-coil domains, expressed
TCONS_00015930	lncRNA.5-IR	osa-miR1858b	LOC_Os08g09520	transposon protein, putative, unclassified, expressed
TCONS_00015930	lncRNA.5-IR	osa-miR1858b	LOC_Os08g23730	class I glutamine amidotransferase, putative, expressed
TCONS_00015930	lncRNA.5-IR	osa-miR1858b	LOC_Os08g30350	#N/A
TCONS_00015930	lncRNA.5-IR	osa-miR1858b	LOC_Os08g30554	expressed protein
TCONS_00015930	lncRNA.5-IR	osa-miR1858b	LOC_Os08g31510	DUF581 domain containing protein, expressed
TCONS_00015930	lncRNA.5-IR	osa-miR1858b	LOC_Os08g34790	AMP-binding domain containing protein, expressed
TCONS_00015930	lncRNA.5-IR	osa-miR1858b	LOC_Os08g35870	OsFBL48 - F-box domain and LRR containing protein, expressed
TCONS_00015930	lncRNA.5-IR	osa-miR1858b	LOC_Os08g40450	uvrB/uvrC motif family protein, expressed
TCONS_00015930	lncRNA.5-IR	osa-miR1858b	LOC_Os08g41370	amino acid permease family protein, putative, expressed
TCONS_00015930	lncRNA.5-IR	osa-miR1858b	LOC_Os08g41440	UDP-glucuronate 4-epimerase, putative, expressed
TCONS_00015930	lncRNA.5-IR	osa-miR1858b	LOC_Os08g42420	expressed protein
TCONS_00015930	lncRNA.5-IR	osa-miR1858b	LOC_Os08g42420	expressed protein
TCONS_00015930	lncRNA.5-IR	osa-miR1858b	LOC_Os08g42420	expressed protein
TCONS_00015930	lncRNA.5-IR	osa-miR1858b	LOC_Os08g42420	expressed protein
TCONS_00015930	lncRNA.5-IR	osa-miR1858b	LOC_Os09g04670	DAG protein, chloroplast precursor, putative, expressed
TCONS_00015930	lncRNA.5-IR	osa-miR1858b	LOC_Os09g08580	expressed protein
TCONS_00015930	lncRNA.5-IR	osa-miR1858b	LOC_Os09g20850	expressed protein
TCONS_00015930	lncRNA.5-IR	osa-miR1858b	LOC_Os09g29430	citrate transporter, putative, expressed
TCONS_00015930	lncRNA.5-IR	osa-miR1858b	LOC_Os09g34170	expressed protein
TCONS_00015930	lncRNA.5-IR	osa-miR1858b	LOC_Os10g15164	expressed protein
TCONS_00015930	lncRNA.5-IR	osa-miR1858b	LOC_Os10g27174	40S ribosomal protein S28, putative, expressed
TCONS_00015930	lncRNA.5-IR	osa-miR1858b	LOC_Os10g29240	expressed protein
TCONS_00015930	lncRNA.5-IR	osa-miR1858b	LOC_Os10g35880	retrotransposon protein, putative, unclassified, expressed
TCONS_00015930	lncRNA.5-IR	osa-miR1858b	LOC_Os10g38930	shikimate/quinate 5-dehydrogenase, putative, expressed
TCONS_00015930	lncRNA.5-IR	osa-miR1858b	LOC_Os10g40680	expressed protein
TCONS_00015930	lncRNA.5-IR	osa-miR1858b	LOC_Os10g41250	glycoprotein, putative, expressed
TCONS_00015930	lncRNA.5-IR	osa-miR1858b	LOC_Os10g42410	zinc-binding protein, putative, expressed
TCONS_00015930	lncRNA.5-IR	osa-miR1858b	LOC_Os10g42760	PPR repeat domain containing protein, putative, expressed
TCONS_00015930	lncRNA.5-IR	osa-miR1858b	LOC_Os11g11610	expressed protein
TCONS_00015930	lncRNA.5-IR	osa-miR1858b	LOC_Os11g12290	proteophosphoglycan, putative, expressed
TCONS_00015930	lncRNA.5-IR	osa-miR1858b	LOC_Os11g18044	peptide transporter PTR2, putative, expressed
TCONS_00015930	lncRNA.5-IR	osa-miR1858b	LOC_Os11g19149	expressed protein
TCONS_00015930	lncRNA.5-IR	osa-miR1858b	LOC_Os11g19149	expressed protein
TCONS_00015930	lncRNA.5-IR	osa-miR1858b	LOC_Os11g20179	expressed protein
TCONS_00015930	lncRNA.5-IR	osa-miR1858b	LOC_Os11g30520	expressed protein
TCONS_00015930	lncRNA.5-IR	osa-miR1858b	LOC_Os11g32950	expressed protein
TCONS_00015930	lncRNA.5-IR	osa-miR1858b	LOC_Os11g42300	OsFBX434 - F-box domain containing protein, expressed
TCONS_00015930	lncRNA.5-IR	osa-miR1858b	LOC_Os12g01210	HCF152, putative, expressed
TCONS_00015930	lncRNA.5-IR	osa-miR1858b	LOC_Os12g07640	MYB family transcription factor, putative, expressed
TCONS_00015930	lncRNA.5-IR	osa-miR1858b	LOC_Os12g12664	expressed protein
TCONS_00015930	lncRNA.5-IR	osa-miR1858b	LOC_Os12g12664	expressed protein
TCONS_00015930	lncRNA.5-IR	osa-miR1858b	LOC_Os12g16290	isoflavone reductase, putative, expressed
TCONS_00015930	lncRNA.5-IR	osa-miR1858b	LOC_Os12g25680	Papain family cysteine protease domain containing protein, expressed
TCONS_00015930	lncRNA.5-IR	osa-miR1858b	LOC_Os12g33939	#N/A
TCONS_00015930	lncRNA.5-IR	osa-miR1858b	LOC_Os12g34079	#N/A
TCONS_00015930	lncRNA.5-IR	osa-miR1858b	LOC_Os12g34080	#N/A
TCONS_00015930	lncRNA.5-IR	osa-miR1858b	LOC_Os12g34149	#N/A
TCONS_00015930	lncRNA.5-IR	osa-miR1858b	LOC_Os12g35680	expressed protein
TCONS_00015930	lncRNA.5-IR	osa-miR1858b	LOC_Os12g36060	expressed protein
TCONS_00015930	lncRNA.5-IR	osa-miR1858b	LOC_Os12g42420	DNA binding protein, putative, expressed
TCONS_00038953	lncRNA.1*	osa-miR1427	LOC_Os01g04280	calmodulin binding protein, putative, expressed
TCONS_00038953	lncRNA.1*	osa-miR1427	LOC_Os01g16146	phenazine biosynthesis protein, putative, expressed
TCONS_00038953	lncRNA.1*	osa-miR1427	LOC_Os01g17070	OsDegp1 - Putative Deg protease homologue, expressed
TCONS_00038953	lncRNA.1*	osa-miR1427	LOC_Os01g17070	OsDegp1 - Putative Deg protease homologue, expressed
TCONS_00038953	lncRNA.1*	osa-miR1427	LOC_Os02g09960	LYK8, putative, expressed
TCONS_00038953	lncRNA.1*	osa-miR1427	LOC_Os02g16030	harpin-induced protein 1 domain containing protein, expressed
TCONS_00038953	lncRNA.1*	osa-miR1427	LOC_Os02g37870	Brix domain containing protein, putative, expressed
TCONS_00038953	lncRNA.1*	osa-miR1427	LOC_Os02g45740	expressed protein
TCONS_00038953	lncRNA.1*	osa-miR1427	LOC_Os02g57540	60S ribosomal protein L28-1, putative, expressed
TCONS_00038953	lncRNA.1*	osa-miR1427	LOC_Os03g04660	cytochrome P450 86A1, putative, expressed
TCONS_00038953	lncRNA.1*	osa-miR1427	LOC_Os04g32460	OsFBL16 - F-box domain and LRR containing protein, expressed
TCONS_00038953	lncRNA.1*	osa-miR1427	LOC_Os04g32460	OsFBL16 - F-box domain and LRR containing protein, expressed
TCONS_00038953	lncRNA.1*	osa-miR1427	LOC_Os04g32560	ATP-dependent Clp protease ATP-binding subunit clpA homolog CD4B,chloroplast precursor, putative, expressed
TCONS_00038953	lncRNA.1*	osa-miR1427	LOC_Os04g32560	ATP-dependent Clp protease ATP-binding subunit clpA homolog CD4B,chloroplast precursor, putative, expressed
TCONS_00038953	lncRNA.1*	osa-miR1427	LOC_Os04g51360	oxidoreductase, 2OG-Fe oxygenase family protein, putative, expressed
TCONS_00038953	lncRNA.1*	osa-miR1427	LOC_Os06g14810	3-ketoacyl-CoA synthase, putative, expressed
TCONS_00038953	lncRNA.1*	osa-miR1427	LOC_Os06g41090	anthranilate phosphoribosyltransferase, putative, expressed
TCONS_00038953	lncRNA.1*	osa-miR1427	LOC_Os06g43044	GDSL-like lipase/acylhydrolase, putative, expressed
TCONS_00038953	lncRNA.1*	osa-miR1427	LOC_Os06g49340	OsFBDUF35 - F-box and DUF domain containing protein, expressed
TCONS_00038953	lncRNA.1*	osa-miR1427	LOC_Os07g19444	regulatory protein, putative, expressed
TCONS_00038953	lncRNA.1*	osa-miR1427	LOC_Os10g30870	expressed protein
TCONS_00038953	lncRNA.1*	osa-miR1427	LOC_Os10g35390	acyltransferase, putative, expressed
TCONS_00038953	lncRNA.1*	osa-miR1427	LOC_Os11g06010	helix-loop-helix DNA-binding protein, putative, expressed
TCONS_00038953	lncRNA.1*	osa-miR169i-5p.2	-
TCONS_00038953	lncRNA.1*	osa-miR815a	LOC_Os01g42380	ABC transporter G family member ,pleiotropic drug resistance protein, putative, expressed
TCONS_00038953	lncRNA.1*	osa-miR815a	LOC_Os01g65450	ubiquitin-like domain-containing CTD phosphatase 1, putative, expressed
TCONS_00038953	lncRNA.1*	osa-miR815a	LOC_Os01g65450	ubiquitin-like domain-containing CTD phosphatase 1, putative, expressed
TCONS_00038953	lncRNA.1*	osa-miR815a	LOC_Os02g21110	OsFBK6 - F-box domain and kelch repeat containing protein, expressed
TCONS_00038953	lncRNA.1*	osa-miR815a	LOC_Os02g42210	membrane-associated salt-inducible protein like, putative, expressed
TCONS_00038953	lncRNA.1*	osa-miR815a	LOC_Os02g47150	DNA topoisomerase 2, putative, expressed
TCONS_00038953	lncRNA.1*	osa-miR815a	LOC_Os03g06760	exocyst complex component 6, putative, expressed
TCONS_00038953	lncRNA.1*	osa-miR815a	LOC_Os03g07920	expressed protein
TCONS_00038953	lncRNA.1*	osa-miR815a	LOC_Os03g38980	tRNA synthetases class II domain containing protein, expressed
TCONS_00038953	lncRNA.1*	osa-miR815a	LOC_Os03g38980	tRNA synthetases class II domain containing protein, expressed
TCONS_00038953	lncRNA.1*	osa-miR815a	LOC_Os03g38980	tRNA synthetases class II domain containing protein, expressed
TCONS_00038953	lncRNA.1*	osa-miR815a	LOC_Os04g34360	serine/threonine-protein kinase receptor precursor, putative, expressed
TCONS_00038953	lncRNA.1*	osa-miR815a	LOC_Os04g57640	RCD1, putative, expressed
TCONS_00038953	lncRNA.1*	osa-miR815a	LOC_Os04g57640	RCD1, putative, expressed
TCONS_00038953	lncRNA.1*	osa-miR815a	LOC_Os05g40910	expressed protein
TCONS_00038953	lncRNA.1*	osa-miR815a	LOC_Os05g41290	disease resistance RPP13-like protein 1, putative, expressed
TCONS_00038953	lncRNA.1*	osa-miR815a	LOC_Os06g04070	pyridoxal-dependent decarboxylase protein, putative, expressed
TCONS_00038953	lncRNA.1*	osa-miR815a	LOC_Os06g09750	retrotransposon protein, putative, unclassified, expressed
TCONS_00038953	lncRNA.1*	osa-miR815a	LOC_Os06g21099	expressed protein
TCONS_00038953	lncRNA.1*	osa-miR815a	LOC_Os06g43210	zinc finger, C3HC4 type domain containing protein, expressed
TCONS_00038953	lncRNA.1*	osa-miR815a	LOC_Os07g08630	retrotransposon protein, putative, unclassified, expressed
TCONS_00038953	lncRNA.1*	osa-miR815a	LOC_Os07g11270	retrotransposon protein, putative, Ty3-gypsy subclass, expressed
TCONS_00038953	lncRNA.1*	osa-miR815a	LOC_Os07g13460	expressed protein
TCONS_00038953	lncRNA.1*	osa-miR815a	LOC_Os08g08740	expressed protein
TCONS_00038953	lncRNA.1*	osa-miR815a	LOC_Os08g36320	decarboxylase, putative, expressed
TCONS_00038953	lncRNA.1*	osa-miR815a	LOC_Os08g36320	decarboxylase, putative, expressed
TCONS_00038953	lncRNA.1*	osa-miR815a	LOC_Os08g36320	decarboxylase, putative, expressed
TCONS_00038953	lncRNA.1*	osa-miR815a	LOC_Os08g42950	haloacid dehalogenase-like hydrolase family protein, putative, expressed
TCONS_00038953	lncRNA.1*	osa-miR815a	LOC_Os10g16640	expressed protein
TCONS_00038953	lncRNA.1*	osa-miR815a	LOC_Os10g16640	expressed protein
TCONS_00038953	lncRNA.1*	osa-miR815a	LOC_Os11g38000	NB-ARC domain containing protein, expressed
TCONS_00038953	lncRNA.1*	osa-miR815a	LOC_Os12g38110	importin subunit beta, putative, expressed
TCONS_00038953	lncRNA.1*	osa-miR815a	LOC_Os12g42070	OsWAK129b - OsWAK receptor-like protein kinase, expressed
TCONS_00038953	lncRNA.1*	osa-miR815b	LOC_Os01g42380.1	LOC_Os01g42380	ABC transporter G family member ,pleiotropic drug resistance protein, putative, expressed
TCONS_00038953	lncRNA.1*	osa-miR815b	LOC_Os01g65450	ubiquitin-like domain-containing CTD phosphatase 1, putative, expressed
TCONS_00038953	lncRNA.1*	osa-miR815b	LOC_Os01g65450	ubiquitin-like domain-containing CTD phosphatase 1, putative, expressed
TCONS_00038953	lncRNA.1*	osa-miR815b	LOC_Os02g21110	OsFBK6 - F-box domain and kelch repeat containing protein, expressed
TCONS_00038953	lncRNA.1*	osa-miR815b	LOC_Os02g42210	membrane-associated salt-inducible protein like, putative, expressed
TCONS_00038953	lncRNA.1*	osa-miR815b	LOC_Os02g47150	DNA topoisomerase 2, putative, expressed
TCONS_00038953	lncRNA.1*	osa-miR815b	LOC_Os03g06760	exocyst complex component 6, putative, expressed
TCONS_00038953	lncRNA.1*	osa-miR815b	LOC_Os03g07920	expressed protein
TCONS_00038953	lncRNA.1*	osa-miR815b	LOC_Os03g38980	tRNA synthetases class II domain containing protein, expressed
TCONS_00038953	lncRNA.1*	osa-miR815b	LOC_Os03g38980	tRNA synthetases class II domain containing protein, expressed
TCONS_00038953	lncRNA.1*	osa-miR815b	LOC_Os03g38980	tRNA synthetases class II domain containing protein, expressed
TCONS_00038953	lncRNA.1*	osa-miR815b	LOC_Os04g34360	serine/threonine-protein kinase receptor precursor, putative, expressed
TCONS_00038953	lncRNA.1*	osa-miR815b	LOC_Os04g57640	RCD1, putative, expressed
TCONS_00038953	lncRNA.1*	osa-miR815b	LOC_Os04g57640	RCD1, putative, expressed
TCONS_00038953	lncRNA.1*	osa-miR815b	LOC_Os05g40910	expressed protein
TCONS_00038953	lncRNA.1*	osa-miR815b	LOC_Os05g41290	disease resistance RPP13-like protein 1, putative, expressed
TCONS_00038953	lncRNA.1*	osa-miR815b	LOC_Os06g04070	pyridoxal-dependent decarboxylase protein, putative, expressed
TCONS_00038953	lncRNA.1*	osa-miR815b	LOC_Os06g09750	retrotransposon protein, putative, unclassified, expressed
TCONS_00038953	lncRNA.1*	osa-miR815b	LOC_Os06g21099	expressed protein
TCONS_00038953	lncRNA.1*	osa-miR815b	LOC_Os06g43210	zinc finger, C3HC4 type domain containing protein, expressed
TCONS_00038953	lncRNA.1*	osa-miR815b	LOC_Os07g08630	retrotransposon protein, putative, unclassified, expressed
TCONS_00038953	lncRNA.1*	osa-miR815b	LOC_Os07g11270	retrotransposon protein, putative, Ty3-gypsy subclass, expressed
TCONS_00038953	lncRNA.1*	osa-miR815b	LOC_Os07g13460	expressed protein
TCONS_00038953	lncRNA.1*	osa-miR815b	LOC_Os08g08740	expressed protein
TCONS_00038953	lncRNA.1*	osa-miR815b	LOC_Os08g36320	decarboxylase, putative, expressed
TCONS_00038953	lncRNA.1*	osa-miR815b	LOC_Os08g36320	decarboxylase, putative, expressed
TCONS_00038953	lncRNA.1*	osa-miR815b	LOC_Os08g36320	decarboxylase, putative, expressed
TCONS_00038953	lncRNA.1*	osa-miR815b	LOC_Os08g42950	haloacid dehalogenase-like hydrolase family protein, putative, expressed
TCONS_00038953	lncRNA.1*	osa-miR815b	LOC_Os10g16640	expressed protein
TCONS_00038953	lncRNA.1*	osa-miR815b	LOC_Os10g16640	expressed protein
TCONS_00038953	lncRNA.1*	osa-miR815b	LOC_Os11g38000	NB-ARC domain containing protein, expressed
TCONS_00038953	lncRNA.1*	osa-miR815b	LOC_Os12g38110	importin subunit beta, putative, expressed
TCONS_00038953	lncRNA.1*	osa-miR815b	LOC_Os12g42070	OsWAK129b - OsWAK receptor-like protein kinase, expressed
TCONS_00038953	lncRNA.1*	osa-miR815c	LOC_Os01g42380	ABC transporter G family member ,pleiotropic drug resistance protein, putative, expressed
TCONS_00038953	lncRNA.1*	osa-miR815c	LOC_Os01g65450	ubiquitin-like domain-containing CTD phosphatase 1, putative, expressed
TCONS_00038953	lncRNA.1*	osa-miR815c	LOC_Os01g65450	ubiquitin-like domain-containing CTD phosphatase 1, putative, expressed
TCONS_00038953	lncRNA.1*	osa-miR815c	LOC_Os02g21110	OsFBK6 - F-box domain and kelch repeat containing protein, expressed
TCONS_00038953	lncRNA.1*	osa-miR815c	LOC_Os02g42210	membrane-associated salt-inducible protein like, putative, expressed
TCONS_00038953	lncRNA.1*	osa-miR815c	LOC_Os02g47150	DNA topoisomerase 2, putative, expressed
TCONS_00038953	lncRNA.1*	osa-miR815c	LOC_Os03g06760	exocyst complex component 6, putative, expressed
TCONS_00038953	lncRNA.1*	osa-miR815c	LOC_Os03g07920	expressed protein
TCONS_00038953	lncRNA.1*	osa-miR815c	LOC_Os03g38980	tRNA synthetases class II domain containing protein, expressed
TCONS_00038953	lncRNA.1*	osa-miR815c	LOC_Os03g38980	tRNA synthetases class II domain containing protein, expressed
TCONS_00038953	lncRNA.1*	osa-miR815c	LOC_Os03g38980	tRNA synthetases class II domain containing protein, expressed
TCONS_00038953	lncRNA.1*	osa-miR815c	LOC_Os04g34360	serine/threonine-protein kinase receptor precursor, putative, expressed
TCONS_00038953	lncRNA.1*	osa-miR815c	LOC_Os04g57640	RCD1, putative, expressed
TCONS_00038953	lncRNA.1*	osa-miR815c	LOC_Os04g57640	RCD1, putative, expressed
TCONS_00038953	lncRNA.1*	osa-miR815c	LOC_Os05g40910	expressed protein
TCONS_00038953	lncRNA.1*	osa-miR815c	LOC_Os05g41290	disease resistance RPP13-like protein 1, putative, expressed
TCONS_00038953	lncRNA.1*	osa-miR815c	LOC_Os06g04070	pyridoxal-dependent decarboxylase protein, putative, expressed
TCONS_00038953	lncRNA.1*	osa-miR815c	LOC_Os06g09750	retrotransposon protein, putative, unclassified, expressed
TCONS_00038953	lncRNA.1*	osa-miR815c	LOC_Os06g21099	expressed protein
TCONS_00038953	lncRNA.1*	osa-miR815c	LOC_Os06g43210	zinc finger, C3HC4 type domain containing protein, expressed
TCONS_00038953	lncRNA.1*	osa-miR815c	LOC_Os07g08630	retrotransposon protein, putative, unclassified, expressed
TCONS_00038953	lncRNA.1*	osa-miR815c	LOC_Os07g11270	retrotransposon protein, putative, Ty3-gypsy subclass, expressed
TCONS_00038953	lncRNA.1*	osa-miR815c	LOC_Os07g13460	expressed protein
TCONS_00038953	lncRNA.1*	osa-miR815c	LOC_Os08g08740	expressed protein
TCONS_00038953	lncRNA.1*	osa-miR815c	LOC_Os08g36320	decarboxylase, putative, expressed
TCONS_00038953	lncRNA.1*	osa-miR815c	LOC_Os08g36320	decarboxylase, putative, expressed
TCONS_00038953	lncRNA.1*	osa-miR815c	LOC_Os08g36320	decarboxylase, putative, expressed
TCONS_00038953	lncRNA.1*	osa-miR815c	LOC_Os08g42950	haloacid dehalogenase-like hydrolase family protein, putative, expressed
TCONS_00038953	lncRNA.1*	osa-miR815c	LOC_Os10g16640	expressed protein
TCONS_00038953	lncRNA.1*	osa-miR815c	LOC_Os10g16640	expressed protein
TCONS_00038953	lncRNA.1*	osa-miR815c	LOC_Os11g38000	NB-ARC domain containing protein, expressed
TCONS_00038953	lncRNA.1*	osa-miR815c	LOC_Os12g38110	importin subunit beta, putative, expressed
TCONS_00038953	lncRNA.1*	osa-miR815c	LOC_Os12g42070	OsWAK129b - OsWAK receptor-like protein kinase, expressed
TCONS_00070354	lncRNA.4*	osa-miR1848	LOC_Os01g06660.1	LOC_Os01g06660	thiamine pyrophosphate enzyme, C-terminal TPP binding domain containing protein, expressed
TCONS_00070354	lncRNA.4*	osa-miR1848	LOC_Os01g06660	thiamine pyrophosphate enzyme, C-terminal TPP binding domain containing protein, expressed
TCONS_00070354	lncRNA.4*	osa-miR1848	LOC_Os01g08750	expressed protein
TCONS_00070354	lncRNA.4*	osa-miR1848	LOC_Os01g09212	retrotransposon protein, putative, Ty1-copia subclass, expressed
TCONS_00070354	lncRNA.4*	osa-miR1848	LOC_Os01g16400	NB-ARC domain containing protein, expressed
TCONS_00070354	lncRNA.4*	osa-miR1848	LOC_Os01g17300	expressed protein
TCONS_00070354	lncRNA.4*	osa-miR1848	LOC_Os01g18370	expressed protein
TCONS_00070354	lncRNA.4*	osa-miR1848	LOC_Os01g21820	preprotein translocase subunit secA, chloroplast precursor, putative, expressed
TCONS_00070354	lncRNA.4*	osa-miR1848	LOC_Os01g40200	XIK, putative, expressed
TCONS_00070354	lncRNA.4*	osa-miR1848	LOC_Os01g40640	S1 RNA binding domain containing protein, expressed
TCONS_00070354	lncRNA.4*	osa-miR1848	LOC_Os01g40640	S1 RNA binding domain containing protein, expressed
TCONS_00070354	lncRNA.4*	osa-miR1848	LOC_Os01g40640	S1 RNA binding domain containing protein, expressed
TCONS_00070354	lncRNA.4*	osa-miR1848	LOC_Os01g42540	ENT domain containing protein, expressed
TCONS_00070354	lncRNA.4*	osa-miR1848	LOC_Os01g43610	DUF623 domain containing protein, expressed
TCONS_00070354	lncRNA.4*	osa-miR1848	LOC_Os01g47760	OsGrx_I1 - glutaredoxin subgroup III, expressed
TCONS_00070354	lncRNA.4*	osa-miR1848	LOC_Os01g49390	IPP transferase, putative, expressed
TCONS_00070354	lncRNA.4*	osa-miR1848	LOC_Os01g51320	peroxisomal N-acetyl-spermine/spermidine oxidase precursor, putative, expressed
TCONS_00070354	lncRNA.4*	osa-miR1848	LOC_Os01g56230	transmembrane protein 56, putative, expressed
TCONS_00070354	lncRNA.4*	osa-miR1848	LOC_Os01g56230	transmembrane protein 56, putative, expressed
TCONS_00070354	lncRNA.4*	osa-miR1848	LOC_Os01g56230	transmembrane protein 56, putative, expressed
TCONS_00070354	lncRNA.4*	osa-miR1848	LOC_Os01g56230	transmembrane protein 56, putative, expressed
TCONS_00070354	lncRNA.4*	osa-miR1848	LOC_Os01g56230	transmembrane protein 56, putative, expressed
TCONS_00070354	lncRNA.4*	osa-miR1848	LOC_Os01g60170	DUF567 domain containing protein, putative, expressed
TCONS_00070354	lncRNA.4*	osa-miR1848	LOC_Os01g60670	receptor-like protein kinase precursor, putative, expressed
TCONS_00070354	lncRNA.4*	osa-miR1848	LOC_Os01g62630	aspartic proteinase nepenthesin precursor, putative, expressed
TCONS_00070354	lncRNA.4*	osa-miR1848	LOC_Os01g62650	pumilio-family RNA binding protein, putative, expressed
TCONS_00070354	lncRNA.4*	osa-miR1848	LOC_Os01g62650	pumilio-family RNA binding protein, putative, expressed
TCONS_00070354	lncRNA.4*	osa-miR1848	LOC_Os01g64290	expressed protein
TCONS_00070354	lncRNA.4*	osa-miR1848	LOC_Os01g73250	abscisic stress-ripening, putative, expressed
TCONS_00070354	lncRNA.4*	osa-miR1848	LOC_Os01g73770	dehydration-responsive element-binding protein, putative, expressed
TCONS_00070354	lncRNA.4*	osa-miR1848	LOC_Os02g06410	CBS domain containing membrane protein, putative, expressed
TCONS_00070354	lncRNA.4*	osa-miR1848	LOC_Os02g07930	B-box zinc finger family protein, putative, expressed
TCONS_00070354	lncRNA.4*	osa-miR1848	LOC_Os02g09620	GDSL-like lipase/acylhydrolase, putative, expressed
TCONS_00070354	lncRNA.4*	osa-miR1848	LOC_Os02g26720	Inositol 1, 3, 4-trisphosphate 5/6-kinase, putative, expressed
TCONS_00070354	lncRNA.4*	osa-miR1848	LOC_Os02g32469	expressed protein
TCONS_00070354	lncRNA.4*	osa-miR1848	LOC_Os02g32469	expressed protein
TCONS_00070354	lncRNA.4*	osa-miR1848	LOC_Os02g36110	cytochrome P450, putative, expressed
TCONS_00070354	lncRNA.4*	osa-miR1848	LOC_Os02g39510	expressed protein
TCONS_00070354	lncRNA.4*	osa-miR1848	LOC_Os02g39930	OsTIL-1 Temperature-induced lipocalin-1, expressed
TCONS_00070354	lncRNA.4*	osa-miR1848	LOC_Os02g43030	integral membrane protein, putative, expressed
TCONS_00070354	lncRNA.4*	osa-miR1848	LOC_Os02g46680	multidrug resistance protein, putative, expressed
TCONS_00070354	lncRNA.4*	osa-miR1848	LOC_Os02g46962	VHS and GAT domain containing protein, expressed
TCONS_00070354	lncRNA.4*	osa-miR1848	LOC_Os02g47230	Disease resistance/zinc finger/chromosome condensation-like region protein, putative, expressed
TCONS_00070354	lncRNA.4*	osa-miR1848	LOC_Os02g47580	expressed protein
TCONS_00070354	lncRNA.4*	osa-miR1848	LOC_Os02g47980	DUF617 domain containing protein, expressed
TCONS_00070354	lncRNA.4*	osa-miR1848	LOC_Os02g49550	zinc finger, C3HC4 type domain containing protein, expressed
TCONS_00070354	lncRNA.4*	osa-miR1848	LOC_Os02g53200	glucan endo-1,3-beta-glucosidase precursor, putative, expressed
TCONS_00070354	lncRNA.4*	osa-miR1848	LOC_Os02g53200	glucan endo-1,3-beta-glucosidase precursor, putative, expressed
TCONS_00070354	lncRNA.4*	osa-miR1848	LOC_Os03g09200	domain of unknown function DUF966 domain containing protein, expressed
TCONS_00070354	lncRNA.4*	osa-miR1848	LOC_Os03g10030	membrane associated DUF588 domain containing protein, putative, expressed
TCONS_00070354	lncRNA.4*	osa-miR1848	LOC_Os03g10820	expressed protein
TCONS_00070354	lncRNA.4*	osa-miR1848	LOC_Os03g12320	UDP-3-O- N-acetylglucosamine deacetylase, putative, expressed
TCONS_00070354	lncRNA.4*	osa-miR1848	LOC_Os03g12320	UDP-3-O- N-acetylglucosamine deacetylase, putative, expressed
TCONS_00070354	lncRNA.4*	osa-miR1848	LOC_Os03g12320	UDP-3-O- N-acetylglucosamine deacetylase, putative, expressed
TCONS_00070354	lncRNA.4*	osa-miR1848	LOC_Os03g16760	protein phosphatase 2C, putative, expressed
TCONS_00070354	lncRNA.4*	osa-miR1848	LOC_Os03g21780	pentatricopeptide repeat domain containing protein, putative, expressed
TCONS_00070354	lncRNA.4*	osa-miR1848	LOC_Os03g23960	IQ calmodulin-binding motif family protein, putative, expressed
TCONS_00070354	lncRNA.4*	osa-miR1848	LOC_Os03g31880	SHORT-ROOT, putative, expressed
TCONS_00070354	lncRNA.4*	osa-miR1848	LOC_Os03g43470	pentatricopeptide, putative, expressed
TCONS_00070354	lncRNA.4*	osa-miR1848	LOC_Os03g48740	indole-3-acetate beta-glucosyltransferase, putative, expressed
TCONS_00070354	lncRNA.4*	osa-miR1848	LOC_Os03g56420	expressed protein
TCONS_00070354	lncRNA.4*	osa-miR1848	LOC_Os03g56420	expressed protein
TCONS_00070354	lncRNA.4*	osa-miR1848	LOC_Os03g58100	pentatricopeptide, putative, expressed
TCONS_00070354	lncRNA.4*	osa-miR1848	LOC_Os04g29780	retrotransposon protein, putative, Ty1-copia subclass, expressed
TCONS_00070354	lncRNA.4*	osa-miR1848	LOC_Os04g33760	DUF584 domain containing protein, putative, expressed
TCONS_00070354	lncRNA.4*	osa-miR1848	LOC_Os04g35680	U-box domain containing protein, expressed
TCONS_00070354	lncRNA.4*	osa-miR1848	LOC_Os04g38750	plastid-specific 30S ribosomal protein 3, chloroplast precursor, putative, expressed
TCONS_00070354	lncRNA.4*	osa-miR1848	LOC_Os04g40590	wax synthase isoform 1, putative, expressed
TCONS_00070354	lncRNA.4*	osa-miR1848	LOC_Os04g44410	OsSCP25 - Putative Serine Carboxypeptidase homologue, expressed
TCONS_00070354	lncRNA.4*	osa-miR1848	LOC_Os04g44410	OsSCP25 - Putative Serine Carboxypeptidase homologue, expressed
TCONS_00070354	lncRNA.4*	osa-miR1848	LOC_Os04g47250	cytochrome P450, putative, expressed
TCONS_00070354	lncRNA.4*	osa-miR1848	LOC_Os04g48290	MATE efflux family protein, putative, expressed
TCONS_00070354	lncRNA.4*	osa-miR1848	LOC_Os04g51410	expressed protein
TCONS_00070354	lncRNA.4*	osa-miR1848	LOC_Os04g54970	expressed protein
TCONS_00070354	lncRNA.4*	osa-miR1848	LOC_Os04g55240	VQ domain containing protein, putative, expressed
TCONS_00070354	lncRNA.4*	osa-miR1848	LOC_Os04g55680	indole-3-acetate beta-glucosyltransferase, putative, expressed
TCONS_00070354	lncRNA.4*	osa-miR1848	LOC_Os05g02900	expressed protein
TCONS_00070354	lncRNA.4*	osa-miR1848	LOC_Os05g05920	desiccation-related protein PCC13-62 precursor, putative, expressed
TCONS_00070354	lncRNA.4*	osa-miR1848	LOC_Os05g09520	IQ calmodulin-binding motif family protein, expressed
TCONS_00070354	lncRNA.4*	osa-miR1848	LOC_Os05g11160	expressed protein
TCONS_00070354	lncRNA.4*	osa-miR1848	LOC_Os05g12040	cytochrome P450 51, putative, expressed
TCONS_00070354	lncRNA.4*	osa-miR1848	LOC_Os05g15620	expressed protein
TCONS_00070354	lncRNA.4*	osa-miR1848	LOC_Os05g19030	expressed protein
TCONS_00070354	lncRNA.4*	osa-miR1848	LOC_Os05g19030	expressed protein
TCONS_00070354	lncRNA.4*	osa-miR1848	LOC_Os05g19630	peptide chain release factor protein, putative, expressed
TCONS_00070354	lncRNA.4*	osa-miR1848	LOC_Os05g23610	protein phosphatase inhibitor 2 containing protein, expressed
TCONS_00070354	lncRNA.4*	osa-miR1848	LOC_Os05g30580	OsSub46 - Putative Subtilisin homologue, expressed
TCONS_00070354	lncRNA.4*	osa-miR1848	LOC_Os05g33310	oxidoreductase, 2OG-Fe oxygenase family protein, putative, expressed
TCONS_00070354	lncRNA.4*	osa-miR1848	LOC_Os05g33940	alpha/beta hydrolase fold, putative, expressed
TCONS_00070354	lncRNA.4*	osa-miR1848	LOC_Os05g35650	peptide transporter PTR2, putative, expressed
TCONS_00070354	lncRNA.4*	osa-miR1848	LOC_Os05g37080	No apical meristem protein, putative, expressed
TCONS_00070354	lncRNA.4*	osa-miR1848	LOC_Os05g37080	No apical meristem protein, putative, expressed
TCONS_00070354	lncRNA.4*	osa-miR1848	LOC_Os05g37880	growth regulator related protein, putative, expressed
TCONS_00070354	lncRNA.4*	osa-miR1848	LOC_Os05g38219	expressed protein
TCONS_00070354	lncRNA.4*	osa-miR1848	LOC_Os05g41910	expressed protein
TCONS_00070354	lncRNA.4*	osa-miR1848	LOC_Os05g45020	zinc finger/CCCH transcription factor, putative, expressed
TCONS_00070354	lncRNA.4*	osa-miR1848	LOC_Os05g45200	anthocyanidin 5,3-O-glucosyltransferase, putative, expressed
TCONS_00070354	lncRNA.4*	osa-miR1848	LOC_Os05g48930	OsGrx_S2 - glutaredoxin subgroup III, expressed
TCONS_00070354	lncRNA.4*	osa-miR1848	LOC_Os05g49420	transcription factor, putative, expressed
TCONS_00070354	lncRNA.4*	osa-miR1848	LOC_Os06g02400	OsFBO18 - F-box and other domain containing protein, expressed
TCONS_00070354	lncRNA.4*	osa-miR1848	LOC_Os06g02620	chaperone protein dnaJ, putative, expressed
TCONS_00070354	lncRNA.4*	osa-miR1848	LOC_Os06g02680	expressed protein
TCONS_00070354	lncRNA.4*	osa-miR1848	LOC_Os06g02850	expressed protein
TCONS_00070354	lncRNA.4*	osa-miR1848	LOC_Os06g04070	pyridoxal-dependent decarboxylase protein, putative, expressed
TCONS_00070354	lncRNA.4*	osa-miR1848	LOC_Os06g06530	proline-rich cell wall protein-like, putative, expressed
TCONS_00070354	lncRNA.4*	osa-miR1848	LOC_Os06g06680	expressed protein
TCONS_00070354	lncRNA.4*	osa-miR1848	LOC_Os06g06760	protein kinase, putative, expressed
TCONS_00070354	lncRNA.4*	osa-miR1848	LOC_Os06g06760	protein kinase, putative, expressed
TCONS_00070354	lncRNA.4*	osa-miR1848	LOC_Os06g06760	protein kinase, putative, expressed
TCONS_00070354	lncRNA.4*	osa-miR1848	LOC_Os06g37560	beta-galactosidase precursor, putative, expressed
TCONS_00070354	lncRNA.4*	osa-miR1848	LOC_Os06g39780	cytochrome P450, putative, expressed
TCONS_00070354	lncRNA.4*	osa-miR1848	LOC_Os06g42990	AP2 domain containing protein, expressed
TCONS_00070354	lncRNA.4*	osa-miR1848	LOC_Os06g43170	transposon protein, putative, unclassified, expressed
TCONS_00070354	lncRNA.4*	osa-miR1848	LOC_Os06g44210	protein phosphatase 2C, putative, expressed
TCONS_00070354	lncRNA.4*	osa-miR1848	LOC_Os06g44210	protein phosphatase 2C, putative, expressed
TCONS_00070354	lncRNA.4*	osa-miR1848	LOC_Os06g44260	synthase, putative, expressed
TCONS_00070354	lncRNA.4*	osa-miR1848	LOC_Os06g45040	B-box zinc finger family protein, putative, expressed
TCONS_00070354	lncRNA.4*	osa-miR1848	LOC_Os06g45330	endonuclease V, putative, expressed
TCONS_00070354	lncRNA.4*	osa-miR1848	LOC_Os07g18874	white-brown complex homolog protein 11, putative, expressed
TCONS_00070354	lncRNA.4*	osa-miR1848	LOC_Os07g28040	O-methyltransferase, putative, expressed
TCONS_00070354	lncRNA.4*	osa-miR1848	LOC_Os07g28040	O-methyltransferase, putative, expressed
TCONS_00070354	lncRNA.4*	osa-miR1848	LOC_Os07g28900	PPR repeat domain containing protein, putative, expressed
TCONS_00070354	lncRNA.4*	osa-miR1848	LOC_Os07g35350	glucan endo-1,3-beta-glucosidase precursor, putative, expressed
TCONS_00070354	lncRNA.4*	osa-miR1848	LOC_Os07g35350	glucan endo-1,3-beta-glucosidase precursor, putative, expressed
TCONS_00070354	lncRNA.4*	osa-miR1848	LOC_Os07g35350	glucan endo-1,3-beta-glucosidase precursor, putative, expressed
TCONS_00070354	lncRNA.4*	osa-miR1848	LOC_Os07g37970	cytochrome P450 51, putative, expressed
TCONS_00070354	lncRNA.4*	osa-miR1848	LOC_Os07g37980	cytochrome P450 51, putative, expressed
TCONS_00070354	lncRNA.4*	osa-miR1848	LOC_Os07g38440	uncharacterized 50.6 kDa protein in the 5region of gyrA and gyrB, putative, expressed
TCONS_00070354	lncRNA.4*	osa-miR1848	LOC_Os07g42420	3-oxoacyl-synthase, putative, expressed
TCONS_00070354	lncRNA.4*	osa-miR1848	LOC_Os07g42810	adaptor complexes medium subunit family domain containing protein, expressed
TCONS_00070354	lncRNA.4*	osa-miR1848	LOC_Os07g43570	TKL_IRAK_DUF26-lc.25 - DUF26 kinases have homology to DUF26 containing loci, expressed
TCONS_00070354	lncRNA.4*	osa-miR1848	LOC_Os07g45290	cytochrome P450 72A1, putative, expressed
TCONS_00070354	lncRNA.4*	osa-miR1848	LOC_Os07g45770	retrotransposon protein, putative, Ty1-copia subclass, expressed
TCONS_00070354	lncRNA.4*	osa-miR1848	LOC_Os07g47070	expressed protein
TCONS_00070354	lncRNA.4*	osa-miR1848	LOC_Os08g02110	peroxidase precursor, putative, expressed
TCONS_00070354	lncRNA.4*	osa-miR1848	LOC_Os08g10649	GTPase of unknown function domain containing protein, putative, expressed
TCONS_00070354	lncRNA.4*	osa-miR1848	LOC_Os08g19520	retrotransposon protein, putative, unclassified, expressed
TCONS_00070354	lncRNA.4*	osa-miR1848	LOC_Os08g29780	expressed protein
TCONS_00070354	lncRNA.4*	osa-miR1848	LOC_Os08g31850	expressed protein
TCONS_00070354	lncRNA.4*	osa-miR1848	LOC_Os08g38410	RNA recognition motif containing protein, putative, expressed
TCONS_00070354	lncRNA.4*	osa-miR1848	LOC_Os08g38410	RNA recognition motif containing protein, putative, expressed
TCONS_00070354	lncRNA.4*	osa-miR1848	LOC_Os08g38520	OsFBX302 - F-box domain containing protein, expressed
TCONS_00070354	lncRNA.4*	osa-miR1848	LOC_Os08g38890	expressed protein
TCONS_00070354	lncRNA.4*	osa-miR1848	LOC_Os08g39460	AGC_PVPK_like_CDK8.2 - ACG kinases include homologs to PKA, PKG and PKC, expressed
TCONS_00070354	lncRNA.4*	osa-miR1848	LOC_Os08g41800	regulatory protein, putative, expressed
TCONS_00070354	lncRNA.4*	osa-miR1848	LOC_Os08g42610	pentatricopeptide, putative, expressed
TCONS_00070354	lncRNA.4*	osa-miR1848	LOC_Os09g07570	ferredoxin-thioredoxin reductase catalytic chain, chloroplast precursor, putative, expressed
TCONS_00070354	lncRNA.4*	osa-miR1848	LOC_Os09g07570	ferredoxin-thioredoxin reductase catalytic chain, chloroplast precursor, putative, expressed
TCONS_00070354	lncRNA.4*	osa-miR1848	LOC_Os09g07700	expressed protein
TCONS_00070354	lncRNA.4*	osa-miR1848	LOC_Os09g10290	retrotransposon protein, putative, Ty1-copia subclass, expressed
TCONS_00070354	lncRNA.4*	osa-miR1848	LOC_Os09g18520	oxidoreductase, 2OG-Fe oxygenase family protein, putative, expressed
TCONS_00070354	lncRNA.4*	osa-miR1848	LOC_Os09g20240	DUF581 domain containing protein, expressed
TCONS_00070354	lncRNA.4*	osa-miR1848	LOC_Os09g21250	expressed protein
TCONS_00070354	lncRNA.4*	osa-miR1848	LOC_Os09g28690	gibberellin receptor GID1L2, putative, expressed
TCONS_00070354	lncRNA.4*	osa-miR1848	LOC_Os09g29660	white-brown complex homolog protein 11, putative, expressed
TCONS_00070354	lncRNA.4*	osa-miR1848	LOC_Os09g29670	white-brown complex homolog protein 11, putative, expressed
TCONS_00070354	lncRNA.4*	osa-miR1848	LOC_Os09g32360	gp176, putative, expressed
TCONS_00070354	lncRNA.4*	osa-miR1848	LOC_Os09g37200	transferase family protein, putative, expressed
TCONS_00070354	lncRNA.4*	osa-miR1848	LOC_Os10g04030	expressed protein
TCONS_00070354	lncRNA.4*	osa-miR1848	LOC_Os10g08010	expressed protein
TCONS_00070354	lncRNA.4*	osa-miR1848	LOC_Os10g12380	expressed protein
TCONS_00070354	lncRNA.4*	osa-miR1848	LOC_Os10g20610	laccase-15 precursor, putative, expressed
TCONS_00070354	lncRNA.4*	osa-miR1848	LOC_Os10g30290	GDSL-like lipase/acylhydrolase, putative, expressed
TCONS_00070354	lncRNA.4*	osa-miR1848	LOC_Os10g33940	auxin response factor 18, putative, expressed
TCONS_00070354	lncRNA.4*	osa-miR1848	LOC_Os10g38580	glutathione S-transferase, putative, expressed
TCONS_00070354	lncRNA.4*	osa-miR1848	LOC_Os10g41270	triacylglycerol lipase like protein, putative, expressed
TCONS_00070354	lncRNA.4*	osa-miR1848	LOC_Os10g41420	expressed protein
TCONS_00070354	lncRNA.4*	osa-miR1848	LOC_Os11g05980	tetratricopeptide-like helical, putative, expressed
TCONS_00070354	lncRNA.4*	osa-miR1848	LOC_Os11g08410	GATA zinc finger domain containing protein, expressed
TCONS_00070354	lncRNA.4*	osa-miR1848	LOC_Os11g12520	serpin domain containing protein, putative, expressed
TCONS_00070354	lncRNA.4*	osa-miR1848	LOC_Os11g17440	enoyl-CoA hydratase/isomerase family protein, expressed
TCONS_00070354	lncRNA.4*	osa-miR1848	LOC_Os11g19340	lipase, putative, expressed
TCONS_00070354	lncRNA.4*	osa-miR1848	LOC_Os11g24550	MBTB61 - Bric-a-Brac, Tramtrack, Broad Complex BTB domain with Meprin and TRAF Homology MATH domain, expressed
TCONS_00070354	lncRNA.4*	osa-miR1848	LOC_Os11g37360	expressed protein
TCONS_00070354	lncRNA.4*	osa-miR1848	LOC_Os11g42290	transferase family protein, putative, expressed
TCONS_00070354	lncRNA.4*	osa-miR1848	LOC_Os11g42370	transferase family protein, putative, expressed
TCONS_00070354	lncRNA.4*	osa-miR1848	LOC_Os11g44950	glycosyl hydrolase family 3 protein, putative, expressed
TCONS_00070354	lncRNA.4*	osa-miR1848	LOC_Os12g18374	NB-ARC domain containing protein, expressed
TCONS_00070354	lncRNA.4*	osa-miR1848	LOC_Os12g23950	cyclin-dependent kinase G-2, putative, expressed
TCONS_00070354	lncRNA.4*	osa-miR1848	LOC_Os12g27280	hypothetical protein
TCONS_00070354	lncRNA.4*	osa-miR1848	LOC_Os12g31000	pumilio-family RNA binding repeat domain containing protein, expressed
TCONS_00070354	lncRNA.4*	osa-miR1848	LOC_Os12g37900	expressed protein
TCONS_00070354	lncRNA.4*	osa-miR2919	-
TCONS_00070354	lncRNA.4*	osa-miR5075	-
TCONS_00076916	lncRNA.9-IR	osa-miR5806	-
TCONS_00076916	lncRNA.9-IR	osa-miR6255	-
TCONS_00076916	lncRNA.9-IR	osa-miR2864.2	-
TCONS_00076916	lncRNA.9-IR	osa-miR5528	-
TCONS_00109665	lncRNA.2-IR	osa-miR2097-5p	LOC_Os11g41900	transferase activity, transferring acyl groups
TCONS_00109665	lncRNA.2-IR	osa-miR2097-5p	LOC_Os12g42550	DNA binding
